# Supplementary material for: Dehydroascorbate induces plant resistance in rice against root‐knot nematode Meloidogyne graminicola
Source: Mol Plant Pathol. 2022 May 19;23(9):1303–19. doi: 10.1111/mpp.13230 (PMC9366072; doi:10.1111/mpp.13230)
Supplement: Supplementary file 11 — TABLE S5 Overview of root expression pattern of genes responsive to (a) ethylene, (b) jasmonic acid, (c) abscisic acid (ABA), (d) indole acetic acid (IAA), (e) WRKY transcription factors, (f) phenylpropanoid, and (g) terpenoid phytoalexin pathway, obtained through MapMan analysis based on mRNA‐Seq data from dehydroascorbate (DHA) 20 mM at 1 and at 4 days posttreatment (DPT), nematode‐infected at 4 DPT/3 days postinoculation (DPI), DHA 20 mM + nematode‐infected at 4 DPT/3 DPI rice roots in comparison with roots of mock‐treated control plants or mock‐treated plus nematode‐infected control plants. The table shows the log2 fold change (FC) of the gene expression in treated versus control. Colour scale gradient blue to red indicates highly induced transcript to highly repressed transcripts. Values indicated in bold represent significant differential expression (FDR < 0.05). CTRL, mock‐treated control plants [file MPP-23-1303-s008.xlsx]

## Sheet: (a) Ethylene
TABLE S5 (a) Overview of root expression pattern of genes responsive to ethylene obtained through Mapman analysis based on mRNA-seq data from DHA 20 mM at 1 and at 4 DPT, nematode infected at 4DPT/3DPI, DHA 20 mM + nematode infected at 4DPT/3DPI rice roots in comparison with roots of mock-treated control plants or mock-treated plus nematode infected control plants. The table shows the Log2 fold c…
(a)		Ethylene
Gene ID	Description	DHA20 v CTRL (1DPT)	DHA20 v CTRL (4DPT)	Nematode v CTRL (4DPT/3DPI)	DHA20+Nematode v CTRL (4DPT/3DPI)	DHA20+Nematode v CTRL+Nematode (4DPT/3DPI)
os05g0149400	ACO5	2.76	0.23	0.56	-0.52	-0.99
os04g0581100	2OG-Fe(II) oxygenase domain containing protein	2.497	-0.15	0.14	-0.645	-0.447
os04g0578000	ACS2	1.692	0.78	1.51	0.75	-0.56
os03g0860100	ERF	1.68	0.57	1.81	0.76	-0.93
os04g0182200	2OG-Fe(II) oxygenase domain containing protein	1.655	0.09	0.49	0.13	-0.46
os08g0538200	Unknown	1.285	0.95	1.7	0.96	-0.53
os04g0631600	bHLH068	1.124	0.03	0.29	0.067	-0.29
os10g0536400	F3H-2	1.116	0.12	-0.0003	-0.313	-0.36
os04g0667400	2OG-Fe(II) oxygenase family protein	1.092	0.45	1.5	0.89	-0.43
os03g0122300	FLS	0.929	-0.46	-1.36	-0.93	0.32
os02g0764700	DERF5	0.848	-0.057	-0.99	-0.76	-0.01
os02g0654700	ERF91	0.79	-0.01	-0.38	-0.44	-0.013
os01g0757200	GA2OX3	0.643	0.02	0.3	-0.067	-0.57
os07g0169600	2OG-Fe(II) oxygenase domain containing protein	-0.519	-0.003	0.07	0.004	0.05
os03g0100900	Ethylene-responsive element-binding protein	-0.632	-0.21	-0.43	-0.386	0.05
os11g0186900	ACO4	-0.927	0.06	-0.57	-0.412	0.16
os03g0310600	Unknown	-1.022	0.34	0.18	0.086	-0.02
os08g0356800	Unknown	0.19	-0.83	-1.35	-1.009	0.1
os10g0558750	2OG-Fe oxygenase family protein	0.41	0.46	1.31	0.54	-0.44
os09g0451000	ACO1	-0.04	0.45	1.43	0.611	-0.21
os03g0759700	Ethylene-responsive protein -related	-0.1	0.3	1.11	0.579	-0.14
os07g0410700	DERF2	0.71	0.28	0.98	0.648	-0.08
os09g0451400	ACO2	0.77	-0.04	0.91	0.163	-0.27
os07g0410300	Ethylene responsive	0.45	0.74	0.91	0.94	0.18
os10g0559500	2OG-Fe(II) oxygenase domain containing protein	0.62	0.32	0.81	0.499	-0.07
os06g0178700	Iron/ascorbate-dependent oxidoreductase	0.94	0.28	0.76	0.233	-0.32
os10g0558900	2OG-Fe (II) oxygenase family protein	-0.4	0.55	0.73	0.467	-0.13
os10g0390800	EREBP-3	0.34	-0.01	0.51	0.41	-0.08
os04g0565900	Ethylene-responsive protein	-0.47	-0.1	-0.41	-0.152	0.22
os01g0536400	2-oxoglutarate-dependent dioxygenase	-0.28	-0.21	-0.52	-0.438	0.07
os05g0497300	ERF2	0.26	-0.22	-0.58	-0.325	0.07
os09g0115500	LEJ2	0.55	-0.36	-0.6	-0.65	-0.11
os02g0655200	ERF	0.74	-0.35	-0.74	-0.468	0.15
os08g0560000	Oxidoreductase	0.66	-0.27	-0.8	-0.496	0.13
os05g0497200	ERF	0.67	-0.38	-1.03	-0.68	0.1
os08g0356700	Unknown	-0.21	-0.46	-1.05	-0.89	0.04
os02g0630300	2OG-Fe(II) oxygenase domain containing protein	0.84	-0.47	-1.06	-0.91	-0.13
os01g0131600	AP2	0.201	0.267	0.397	0.4	0.19

## Sheet: (b) JA
TABLE S5 (b) Overview of root expression pattern of genes responsive to Jasmonic acid pathway obtained through Mapman analysis based on mRNA-seq data from DHA 20 mM at 1 and at 4 DPT, nematode infected at 4DPT/3DPI, DHA 20 mM + nematode infected at 4DPT/3DPI rice roots in comparison with roots of mock-treated control plants or mock-treated plus nematode infected control plants. The table shows th…
(b)		Jasmonic acid
Gene ID	Description	DHA20 v CTRL (1DPT)	DHA20 v CTRL (4DPT)	Nematode v CTRL (4DPT/3DPI)	DHA20+Nematode v CTRL (4DPT/3DPI)	DHA20+Nematode v CTRL+Nematode (4DPT/3DPI)
os08g0509100	LOX8	3.71	1.19	0.72	1.23	-1.13
os08g0508800	LOX2	2.945	0.55	0.49	0.381	-1.24
os03g0225900	AOS2	2.786	1.39	0.92	1.23	-1.43
os06g0216300	OPR1	2.124	-0.67	-1.59	-1.037	0.1
os02g0218700	AOS	1.819	0.01	0.51	0.045	-0.11
os03g0767000	AOS1	1.468	-0.69	-0.75	-0.84	-0.22
os06g0215600	OPR5	1.259	1.02	1.33	0.93	-0.44
os03g0700700	LOX1	0.805	-0.02	0.05	-0.132	-0.05
os08g0459600	OPR7	0.784	0.01	0.22	-0.123	-0.38
os09g0249000	kelch repeat-containing protein	0.632	0.35	0.22	0.193	0.05
os01g0370000	OPR9	-1.066	-0.05	-0.57	0.737	-0.12
os01g0369900	OPR10	-1.146	-0.43	-0.48	-0.412	0.03
os03g0738600	LOX	0.04	0.13	1.39	0.67	-0.33
os06g0215900	OPR4	0.61	0.66	0.83	0.93	0.06
os05g0304600	LOX7	0.55	-0.13	-0.55	-0.176	0.33
os09g0115500	LEJ2	0.55	-0.36	-0.6	-0.65	-0.1

## Sheet: (c) ABA
TABLE S5 (c) Overview of root expression pattern of genes responsive to Abscisic acid (ABA) pathway obtained through Mapman analysis based on mRNA-seq data from DHA 20 mM at 1 and at 4 DPT, nematode infected at 4DPT/3DPI, DHA 20 mM + nematode infected at 4DPT/3DPI rice roots in comparison with roots of mock-treated control plants or mock-treated plus nematode infected control plants. The table sh…
(c)		ABA
Gene ID	Description	DHA20 v CTRL (1DPT)	DHA20 v CTRL (4DPT)	Nematode v CTRL (4DPT/3DPI)	DHA20+Nematode v CTRL (4DPT/3DPI)	DHA20+Nematode v CTRL+Nematode (4DPT/3DPI)
os10g0489000	ABA-responsive	1.993	0.08	0.68	0.234	-0.3
os04g0527000	ABA-responsive	1.239	-0.11	-0.01	-0.348	-0.39
os07g0154100	NCED9	1.226	-0.68	-2	-1.379	0.29
os12g0158600	HVA22J	1.122	-0.21	0.25	-0.238	-0.44
os12g0478200	ABA-responsive	1.052	-0.55	-0.99	-0.86	0.26
os04g0526800	ABA-responsive	0.885	-0.07	-0.03	-0.234	-0.34
os03g0187600	FIP1	0.696	0.11	-0.22	-0.085	0.14
os03g0790900	AAO3	-0.702	-0.05	-0.17	-0.186	-0.03
os01g0566500	CCD8	-0.11	-0.16	1.26	0.0662	-0.17
os02g0747500	HVA22A	0.46	0.25	0.54	0.0377	-0.13
os02g0766700	BZIP23	0.38	0.1	-0.5	-0.251	0.28
os11g0498600	HVA22D	0.13	-0.18	-0.55	-0.265	0.29
os03g0250200	HVA22G	0.1	-0.28	-0.6	-0.241	0.33

## Sheet: (d) IAA
TABLE S5 (d) Overview of root expression pattern of genes responsive to Indole acetic acid (IAA) pathway obtained through Mapman analysis based on mRNA-seq data from DHA 20 mM at 1 and at 4 DPT, nematode infected at 4DPT/3DPI, DHA 20 mM + nematode infected at 4DPT/3DPI rice roots in comparison with roots of mock-treated control plants or mock-treated plus nematode infected control plants. The tab…
(d)		IAA
Gene ID	Description	DHA20 v CTRL (1DPT)	DHA20 v CTRL (4DPT)	Nematode v CTRL (4DPT/3DPI)	DHA20+Nematode v CTRL (4DPT/3DPI)	DHA20+Nematode v CTRL+Nematode (4DPT/3DPI)
os01g0851100	Growth regulator related	1.798	-0.18	0.06	-0.176	-0.34
os08g0524200	Auxin-responsive	1.751	-0.13	-0.2	-0.189	0.01
os12g0145100	Wali7	1.595	0.85	1.13	0.91	-0.37
os10g0510500	Auxin-responsive	1.206	-0.25	-0.07	-0.496	-0.51
os07g0592600	GH3-8	1.172	-0.26	-0.81	-0.621	0.1
os03g0194900	Auxin-responsive	1.071	0.15	-0.22	0.01	-0.31
os05g0586200	JAR1	0.895	-0.51	-0.82	-0.904	-0.07
os11g0147800	Wali7	0.719	0.72	1.29	0.905	-0.47
os06g0714300	SAUR29	0.611	-0.11	-0.14	-0.117	0.11
os04g0338000	IN2-2 protein	0.567	0.25	0.2	0.173	0.04
os11g0481200	Growth regulator related	0.547	0.16	0.2	0.253	0.08
os01g0560000	IAR3	0.487	0.18	0.31	0.175	-0.15
os02g0512000	SAUR10	-0.513	-0.04	-0.3	-0.3	0.09
os08g0537900	DERF7	-0.564	-0.56	-0.76	-0.572	0.16
os04g0617050	SAUR21	-0.586	-0.07	-0.7	-0.38	0.05
os03g0796000	Wali7	-0.606	-0.45	-0.43	-0.442	0.02
os11g0645200	Oxidoreductase	-1.047	0.07	0.07	-0.067	-0.06
os08g0529000	PIN5B	-1.093	-0.01	0.03	-0.0009	0.03
os09g0545300	SAUR39	-1.185	-0.15	0.21	0.145	0.04
os01g0802700	PIN	0.98	0.91	0.95	0.91	-0.31
os04g0495400	DOMON-like	-0.32	0.61	0.49	0.581	0.13
os01g0764800	GH3-2	-0.15	0.47	0.91	0.288	-0.56
os04g0339400	AKR	0.51	0.59	0.9	0.431	-0.19
os08g0524400	DOMON-like	0.68	-0.01	0.54	0.27	-0.17
os09g0412200	Growth regulator related	0.28	0.3	0.47	0.368	-0.06
os08g0335600	Auxin-responsive	0.09	0.09	-0.54	-0.2	0.21
os01g0221100	JAR2	-0.43	-0.3	-0.68	-0.395	0.25
os01g0741900	Auxin-responsive	-0.45	-0.56	-0.71	-0.497	0.18
os04g0679400	Unknown	-0.05	-0.54	-0.75	-0.451	0.07
os07g0249800	ILR1	-0.17	-0.27	-0.84	-0.575	0.14
os01g0700900	SLB1	-0.81	-0.34	-1.05	-0.438	0.29

## Sheet: (e) WRKY
TABLE S5 (e) Overview of root expression pattern of genes responsive to WRKY obtained through Mapman analysis based on mRNA-seq data from DHA 20 mM at 1 and at 4 DPT, nematode infected at 4DPT/3DPI, DHA 20 mM + nematode infected at 4DPT/3DPI rice roots in comparison with roots of mock-treated control plants or mock-treated plus nematode infected control plants. The table shows the Log2 fold chang…
(e)		WORKY
Gene ID	Description	DHA20 v CTRL (1DPT)	DHA20 v CTRL (4DPT)	Nematode v CTRL (4DPT/3DPI)	DHA20+Nematode v CTRL (4DPT/3DPI)	DHA20+Nematode v CTRL+Nematode (4DPT/3DPI)
os01g0714800	WRKY26	3.198	1.31	1.28	1.366	-1.19
os05g0583000	WRKY8	2.662	-0.3	-0.43	-0.686	-0.26
os11g0490900	WRKY72	2.004	0.47	0.91	0.327	-0.69
os01g0186000	WRKY10	1.971	0.7	1.38	0.703	-0.76
os06g0649000	WRKY28	1.966	0.47	0.43	0.055	-0.58
os01g0826400	WRKY24	1.741	0.61	0.73	0.353	-0.36
os01g0821300	WRKY108	1.5	-0.51	-1.2	-1.05	-0.08
os05g0183100	WRKY67	1.457	0.26	0.12	0.136	-0.1
os01g0584900	WRKY77	1.421	0.44	0.85	0.148	-0.48
os05g0537100	WRKY7	1.404	0.45	0.35	0.03	-0.38
os12g0116700	WRKY64	1.07	0.06	-0.1	-0.106	-0.09
os08g0235800	WRKY25	-0.446	-0.08	0.23	0.036	-0.16
os04g0287400	WRKY51	-0.559	-0.28	-0.26	-0.391	-0.16
os02g0698800	WRKY66	-0.83	-0.4	-0.46	-0.647	-0.06
os01g0750100	WRKY13	-0.01	-0.29	-0.51	-0.563	-0.1
os05g0322900	WRKY45	0.43	-0.22	-0.61	-0.564	-0.09
os02g0265200	WRKY39	-0.04	-0.53	-0.72	-0.644	0.06
os03g0335200	WRKY79	0.23	-0.35	-0.84	-0.364	0.11
os11g0116600	WRKY52	0.61	-0.031	-1.02	-0.608	0.13
os09g0417800	WRKY62	0.35	-0.47	-1.08	-1.187	-0.12
os09g0417600	WRKY76	0.04	-0.31	-1.21	-0.966	-0.05
os05g0478700	WRKY84	-0.4	-0.77	-1.29	-0.87	0.24

## Sheet: (f) Phenylpropanoid
TABLE S5 (f) Overview of root expression pattern of genes responsive to phenylpropanoid pathway obtained through Mapman analysis based on mRNA-seq data from DHA 20 mM at 1 and at 4 DPT, nematode infected at 4DPT/3DPI, DHA 20 mM + nematode infected at 4DPT/3DPI rice roots in comparison with roots of mock-treated control plants or mock-treated plus nematode infected control plants. The table shows …
(f)		Phenylpropanoids
Gene ID	Description	DHA20 v CTRL (1DPT)	DHA20 v CTRL (4DPT)	Nematode v CTRL (4DPT/3DPI)	DHA20+Nematode v CTRL (4DPT/3DPI)	DHA20+Nematode v CTRL+Nematode (4DPT/3DPI)
os06g0710700	Similar to Benzoyl coenzyme A	2.636	-0.39	-0.15	-0.263	-0.226
os08g0448000	4CL2	2.514	0.292	0.777	0.276	-0.516
os02g0627100	PAL1	2.188	0.228	0.175	-0.099	-0.341
os09g0543900	HCT	2.118	0.318	0.948	0.185	-0.232
os01g0179000	Transferase family protein	2.074	-0.221	0.087	-0.349	-0.459
os10g0380100	HCT	1.884	0.481	1.008	0.573	-0.324
os10g0379100	HCT	1.866	0.324	0.757	0.27	-1.18
os08g0243500	CPR2	1.81	-0.374	-0.315	-0.583	-0.362
os02g0626600	PAL05	1.645	0.305	0.346	-0.47	-0.126
os04g0664500	HCT	1.441	0.236	-0.022	-0.115	-0.11
os05g0427400	PAL4	1.381	0.265	1.006	0.162	-0.633
os09g0544000	HCT	1.315	-0.312	-0.619	-0.607	0.071
os09g0399800	CAD8A	1.146	1.377	2.177	1.641	-0.57
os03g0132000	ACS4	1.021	0.194	-0.304	0.018	-0.407
os05g0578500	Cinnamoyl-CoA reductase	0.877	-0.232	-0.087	-0.133	-0.145
os02g0626400	PAL	0.804	-0.22	-0.308	-0.361	-0.118
os01g0185300	Transferase family protein	0.792	0.145	0.463	0.123	-0.45
os01g0639200	Cinnamoyl-CoA reductase	0.76	-0.094	-0.13	-0.12	-0.073
os11g0622800	CAD4	0.739	0.446	0.46	0.461	-0.07
os05g0179300	Transferase family protein	0.719	-0.209	0.011	-0.192	-0.289
os01g0854000	Transferase family protein	0.688	-0.373	-0.564	-0.342	0.114
os02g0606800	NIC1	0.649	0.315	0.442	0.2	-0.313
os02g0611800	HCT	0.636	-0.01	0.126	-0.19	-0.321
os01g0615300	Transferase family protein	0.629	0.222	0.386	0.149	-0.269
os05g0278500	Transferase family protein	0.56	0.267	-0.004	-0.11	-0.034
os01g0615200	Transferase family protein	0.546	0.074	0.32	0.082	-0.242
os09g0422000	HCT	-0.567	-0.046	0.121	-0.12	-0.08
os01g0104900	Transferase family protein	-0.593	-0.123	-0.249	-0.091	0.158
os09g0453800	Aminotransferase class I and II F protein	-0.853	0.111	0.091	0.092	0.034
os02g0177600	4CL3	1.055	-0.637	-0.525	-0.667	-0.224
os08g0112300	Transferase family protein	1.025	0.257	1.514	0.0484	-0.462
os10g0430200	CAD3	0.083	0.214	1.457	0.0402	-0.06
os10g0108700	Transferase family protein	0.868	0.546	1.371	1.227	0.085
os11g0182200	HCT	0.208	0.334	0.8	0.0468	-0.046
os06g0103200	Transferase family protein	0.053	0.462	0.795	0.0243	-0.449
os12g0263800	PRR1	-0.348	0.468	-0.487	-0.398	0.014
os11g0507200	Transferase family protein	-0.072	0.067	-0.502	-0.226	0.195
os08g0498400	Caffeoyl-CoA 3-O-methyltransferase	0.301	-0.355	-0.815	-0.221	0.332
os04g0609300	Transferase family protein	-0.181	-0.417	-1.309	-0.812	0.329
os05g0449200	Transferase family protein	0.981	-0.535	-1.504	-1.248	0.32
os11g0244100	Transferase family protein	1.25	0.1	0.771	-0.105	-0.66
os11g0643100	HCT	0.634	0.438	0.455	0.462	-1.289

## Sheet: (g) Lignins and lignads
TABLE S5 (g) Overview of root expression pattern of genes responsive to lignins and lignads obtained through Mapman analysis based on mRNA-seq data from DHA 20 mM at 1 and at 4 DPT, nematode infected at 4DPT/3DPI, DHA 20 mM + nematode infected at 4DPT/3DPI rice roots in comparison with roots of mock-treated control plants or mock-treated plus nematode infected control plants. The table shows the …
(g)		Lignins and lignads
Gene ID	Description	DHA20 v CTRL (1DPT)	DHA20 v CTRL (4DPT)	Nematode v CTRL (4DPT/3DPI)	DHA20+Nematode v CTRL (4DPT/3DPI)	DHA20+Nematode v CTRL+Nematode (4DPT/3DPI)
os08g0448000	4CL5	2.514	0.292	0.777	0.276	-0.516
os02g0627100	PAL1	2.188	0.228	0.175	-0.099	-0.341
os02g0626600	PAL05	1.645	0.305	0.346	-0.047	-0.126
os05g0427400	PAL04	1.381	0.265	1.006	0.162	-0.623
os09g0544000	HCT	1.315	-0.312	-0.619	-0.607	0.071
os09g0399800	CAD8A	1.146	1.377	2.177	1.641	-0.57
os05g0578500	CCR23	0.877	-0.232	-0.87	-0.132	-0.871
os02g0626400	PAL	0.804	-0.22	-0.308	-0.361	-0.118
os01g0639200	Cinnamoyl-CoA reductase-related	0.76	-0.094	-0.13	-0.12	-0.073
os11g0622800	CAD4	0.739	0.446	0.46	0.461	-0.07
os02g0626100	PAL1	0.302	0.115	0.142	0.122	-0.018
os04g0229100	CAD6	-0.438	-0.3	-0.768	-0.574	-0.058
os02g0177600	4CL3	1.055	-0.637	-0.525	-0.667	-0.024
os10g0430200	CAD3	0.083	0.214	1.457	0.402	-0.06
os08g0498400	Caffeoyl-CoA 3-O-methyltransferase	0.301	-0.355	-0.815	-0.221	0.332
os11g0643100	HCT	0.634	0.438	0.455	0.463	-1.289

## Sheet: (h) terpenoids
TABLE S5 (h) Overview of root expression pattern of genes responsive to terpenoids obtained through Mapman analysis based on mRNA-seq data from DHA 20 mM at 1 and at 4 DPT, nematode infected at 4DPT/3DPI, DHA 20 mM + nematode infected at 4DPT/3DPI rice roots in comparison with roots of mock-treated control plants or mock-treated plus nematode infected control plants. The table shows the Log2 fold…
(h)		Terpenoids
Gene ID	Description	DHA20 (1DPT) vs CTRL	DHA20 (4DPT) vs CTRL	Nematode (3DPI/4DPT) vs CTRL	DHA20+Nematode (3DPI/4DPT) vs CTRL	DHA20+Nematode (3DPI/4DPT) vs CTRL+Nematode
os04g0178300	CPS4	4.138	2.713	1.027	2.844	-0.55
os02g0570400	KS7	3.628	1.494	0.443	1.162	-0.459
os04g0179700	KS4	2.829	0.62	0.844	0.755	-0.472
os02g0571100	CPS2	2.567	1.056	0.353	0.696	-0.367
os11g0475000	prx65	0.694	0.295	0.56	-0.092	-0.836
os02g0139500	CAS1	-1.181	-0.27	-0.143	-0.242	-0.121
os11g0286800	SC10	-1.187	-0.034	-0.198	0.003	0.066
os03g0347900	TPS21	-1.829	-0.175	-0.759	-0.153	0.14
os11g0562100	CAS1	-0.221	-0.373	-0.847	-0.54	0.27
os12g0491800	KSL10	1.746	0.372	0.39	0.262	-0.601
