# Supplementary material for: Dehydroascorbate induces plant resistance in rice against root‐knot nematode Meloidogyne graminicola
Source: Mol Plant Pathol. 2022 May 19;23(9):1303–19. doi: 10.1111/mpp.13230 (PMC9366072; doi:10.1111/mpp.13230)
Supplement: Supplementary file 12 — TABLE S6 Overview of read numbers per sample during mRNA‐Seq data processing. Samples were four‐way multiplexed, hence the subsample column. The mapping column denotes the number of reads that were uniquely aligned to the genome [file MPP-23-1303-s010.xlsx]

## Sheet: Baseline Characteristics
Table S6. Overview of read numbers per sample during mRNA-seq data processing. Samples were four-way multiplexed. Hence the subsample column. The mapping column denotes the number of reads that were uniquely aligned to the genome.
Sample	Subsample	Raw reads	Reads after trimming	% uniquely mapped reads
Control_1DPT_1	1	1830513	1514753	0.7858
Control_1DPT_1	2	1809791	1506741	0.7882
Control_1DPT_1	3	1783624	1483717	0.7867
Control_1DPT_1	4	1766266	1465183	0.7881
Control_1DPT_2	1	1500945	1244397	0.8078
Control_1DPT_2	2	1487151	1241248	0.81
Control_1DPT_2	3	1469398	1225882	0.8083
Control_1DPT_2	4	1455553	1208729	0.81
Control_1DPT_3	1	1399914	1163896	0.8027
Control_1DPT_3	2	1388926	1164352	0.8044
Control_1DPT_3	3	1369371	1142021	0.8035
Control_1DPT_3	4	1353372	1128745	0.8041
DHA5mM_1DPT_1	1	2460176	1988475	0.8191
DHA5mM_1DPT_1	2	2441796	1990259	0.8218
DHA5mM_1DPT_1	3	2404497	1951663	0.8203
DHA5mM_1DPT_1	4	2387179	1924810	0.8213
DHA5mM_1DPT_2	1	2120722	1735024	0.8111
DHA5mM_1DPT_2	2	2100857	1729989	0.8131
DHA5mM_1DPT_2	3	2079896	1707459	0.8118
DHA5mM_1DPT_2	4	2056650	1680291	0.8128
DHA5mM_1DPT_3	1	1660462	1367944	0.8107
DHA5mM_1DPT_3	2	1645280	1363576	0.812
DHA5mM_1DPT_3	3	1628894	1346145	0.8105
DHA5mM_1DPT_3	4	1608711	1324218	0.8125
DHA20mM_1DPT_1	1	2202959	1793544	0.8026
DHA20mM_1DPT_1	2	2182697	1795643	0.8049
DHA20mM_1DPT_1	3	2160846	1768776	0.8033
DHA20mM_1DPT_1	4	2138341	1740708	0.8045
DHA20mM_1DPT_2	1	1671784	1376466	0.8099
DHA20mM_1DPT_2	2	1658352	1371323	0.812
DHA20mM_1DPT_2	3	1631040	1347011	0.8111
DHA20mM_1DPT_2	4	1621233	1332611	0.8119
DHA20mM_1DPT_3	1	2569730	2087491	0.806
DHA20mM_1DPT_3	2	2524000	2067064	0.8081
DHA20mM_1DPT_3	3	2487755	2032626	0.8068
DHA20mM_1DPT_3	4	2473299	2010244	0.8081
Control_4DPT_1	1	1835065	1533128	0.7977
Control_4DPT_1	2	1814186	1526998	0.8002
Control_4DPT_1	3	1796426	1505467	0.798
Control_4DPT_1	4	1777503	1484649	0.8006
Control_4DPT_2	1	2348690	1965568	0.77
Control_4DPT_2	2	2329675	1963549	0.7728
Control_4DPT_2	3	2297965	1931215	0.771
Control_4DPT_2	4	2275831	1903096	0.7724
Control_4DPT_3	1	2013741	1691354	0.7848
Control_4DPT_3	2	1992268	1684993	0.7867
Control_4DPT_3	3	1970190	1661509	0.7854
Control_4DPT_3	4	1949744	1635114	0.7864
DHA5mM_4DPT_1	1	2535313	2093145	0.7715
DHA5mM_4DPT_1	2	2504200	2088505	0.7735
DHA5mM_4DPT_1	3	2473532	2053289	0.7723
DHA5mM_4DPT_1	4	2453056	2028971	0.774
DHA5mM_4DPT_2	1	2170083	1802394	0.8019
DHA5mM_4DPT_2	2	2156139	1807417	0.8037
DHA5mM_4DPT_2	3	2128367	1778392	0.8022
DHA5mM_4DPT_2	4	2101514	1745083	0.8036
DHA5mM_4DPT_3	1	2766599	2249631	0.7975
DHA5mM_4DPT_3	2	2739913	2240568	0.8002
DHA5mM_4DPT_3	3	2708376	2206614	0.7987
DHA5mM_4DPT_3	4	2674980	2171557	0.8002
DHA20mM_4DPT_1	1	2208430	1840610	0.7938
DHA20mM_4DPT_1	2	2187199	1833590	0.7964
DHA20mM_4DPT_1	3	2154528	1799652	0.795
DHA20mM_4DPT_1	4	2141180	1780948	0.7962
DHA20mM_4DPT_2	1	2559689	2100788	0.8199
DHA20mM_4DPT_2	2	2534039	2096644	0.8215
DHA20mM_4DPT_2	3	2504014	2064675	0.8207
DHA20mM_4DPT_2	4	2478036	2030397	0.8217
DHA20mM_4DPT_3	1	3499842	2839392	0.8025
DHA20mM_4DPT_3	2	3461182	2832660	0.8052
DHA20mM_4DPT_3	3	3427394	2794546	0.803
DHA20mM_4DPT_3	4	3386359	2743937	0.8041
Control+nematode_4DPT/3DPI_1	1	4022642	3266964	0.8063
Control+nematode_4DPT/3DPI_1	2	3991678	3267122	0.8075
Control+nematode_4DPT/3DPI_1	3	3944298	3216429	0.8062
Control+nematode_4DPT/3DPI_1	4	3898826	3169110	0.8075
Control+nematode_4DPT/3DPI_2	1	4636382	3700468	0.7999
Control+nematode_4DPT/3DPI_2	2	4595826	3706511	0.8019
Control+nematode_4DPT/3DPI_2	3	4540468	3650426	0.8002
Control+nematode_4DPT/3DPI_2	4	4486364	3585646	0.8014
Control+nematode_4DPT/3DPI_3	1	2078294	1730866	0.7944
Control+nematode_4DPT/3DPI_3	2	2059303	1725816	0.7964
Control+nematode_4DPT/3DPI_3	3	2037444	1697506	0.795
Control+nematode_4DPT/3DPI_3	4	2016289	1673026	0.7957
DHA20mM+nematode_4DPT/3DPI_1	1	1195249	1016719	0.7943
DHA20mM+nematode_4DPT/3DPI_1	2	1183547	1010917	0.797
DHA20mM+nematode_4DPT/3DPI_1	3	1168569	996731	0.7953
DHA20mM+nematode_4DPT/3DPI_1	4	1161527	988729	0.7968
DHA20mM+nematode_4DPT/3DPI_2	1	1866110	1560449	0.7981
DHA20mM+nematode_4DPT/3DPI_2	2	1846878	1555894	0.7996
DHA20mM+nematode_4DPT/3DPI_2	3	1823250	1533016	0.7979
DHA20mM+nematode_4DPT/3DPI_2	4	1806857	1511494	0.7996
DHA20mM+nematode_4DPT/3DPI_3	1	2464061	2035275	0.7921
DHA20mM+nematode_4DPT/3DPI_3	2	2446048	2035269	0.7933
DHA20mM+nematode_4DPT/3DPI_3	3	2414408	2004591	0.7919
DHA20mM+nematode_4DPT/3DPI_3	4	2388298	1969909	0.7932
