# Supplementary material for: Dehydroascorbate induces plant resistance in rice against root‐knot nematode Meloidogyne graminicola
Source: Mol Plant Pathol. 2022 May 19;23(9):1303–19. doi: 10.1111/mpp.13230 (PMC9366072; doi:10.1111/mpp.13230)
Supplement: Supplementary file 13 — TABLE S7 List of differentially expressed genes (DEGs) for all comparisons [file MPP-23-1303-s005.xlsx]

## Sheet: DHA5mM 1DPT
Table S7. (a) Differentially expressed genes (DEGs) in rice root systems in response to foliar 5mM DHA treatment analysed at 1 day post treatment
gene	log2FoldChange	padj
Os03g0797300	1.92091	2.56e-18
Os06g0216300	1.76822	1.21e-11
Os12g0242100	1.74018	4.2e-14
Os08g0137800	1.49357	2.88e-10
Os01g0882800	1.45772	7.56e-07
Os05g0149400	1.41607	1.21e-11
Os11g0153300	1.36364	1.94e-09
Os01g0311800	1.34187	2.63e-08
Os04g0581100	1.31645	1.46e-05
Os05g0186300	1.2909	6.51e-06
Os08g0203201	1.27577	4.23e-09
Os03g0709300	1.27443	1.13e-09
Os03g0799300	1.26688	4.71e-05
Os11g0168500	1.25129	6.13e-05
Os05g0584400	1.24755	4.63e-05
Os08g0364900	1.24611	1.05e-09
Os02g0467600	1.23805	4.71e-05
Os11g0160400	1.22421	8.29e-05
Os01g0832600	1.22133	7.5e-05
Os03g0290300	1.21347	1.39e-06
Os01g0609300	1.19148	0.000122647
Os01g0276900	1.17227	0.000218438
Os01g0179000	1.1634	3.26e-11
Os03g0221200	1.16332	2.04e-05
Os03g0407900	1.1456	8.85e-08
Os08g0331000	1.12976	9.81e-09
Os01g0773800	1.11871	0.000461246
Os02g0733900	1.11623	0.000484431
EPlOSAG00000034368	1.10145	0.000623616
Os03g0142500	1.10127	3.25e-06
Os04g0411400	1.09564	9.84e-06
Os03g0276500	1.09449	5.7e-07
Os08g0137900	1.08645	0.000192232
Os01g0816100	1.0701	4.62e-07
Os10g0452100	1.05918	0.000283173
Os12g0638300	1.05877	0.00044908
Os06g0594600	1.05827	0.000342818
Os12g0168100	1.02841	0.00206008
Os03g0180900	1.02259	0.000640058
Os10g0147200	1.01915	1.9e-05
Os01g0860800	1.01247	8.54e-07
Os05g0135400	1.00458	3.25e-06
Os07g0557100	0.994331	2.68e-07
Os04g0651000	0.993674	1.59e-05
Os11g0135900	0.992213	0.00229488
Os05g0583000	0.990731	0.00323309
Os07g0154100	0.979092	0.00246197
Os06g0142300	0.975017	0.000157516
Os03g0800000	0.97092	0.000629077
Os09g0547500	0.95126	0.00197767
Os09g0452900	0.94813	0.00393323
Os03g0247900	0.941099	5.43e-05
Os12g0541300	0.94055	0.00192919
Os08g0564300	0.932016	1.77e-05
Os04g0419100	0.929304	0.00794105
Os11g0182100	0.922801	5.99e-07
Os02g0112900	0.919918	0.00623243
Os10g0510400	0.917947	2.94e-06
Os02g0177600	0.914355	0.000108616
Os12g0478200	0.914235	0.00154985
Os12g0632900	0.900969	0.000531841
Os07g0550900	0.900647	0.0100497
Os01g0559750	0.896022	0.000161771
Os08g0482700	0.895417	4.7e-08
Os07g0129700	0.894182	0.0114508
Os03g0797400	0.888843	0.00191908
Os06g0586000	0.887318	0.00602783
Os07g0526400	0.884808	0.0148019
Os07g0622200	0.87813	1.77e-09
Os02g0551100	0.875996	1.51e-05
Os06g0605900	0.875565	5.35e-09
Os08g0524200	0.869271	0.00116729
Os11g0168600	0.86841	0.00102372
Os08g0409100	0.868196	2.5e-06
Os12g0153200	0.863601	0.00523178
Os01g0607200	0.862809	0.000797348
Os02g0649300	0.862613	0.00390296
Os07g0684900	0.857083	0.0147645
Os09g0255400	0.853537	0.0206151
Os02g0627100	0.840817	0.00365091
Os02g0802500	0.836683	0.000379182
Os01g0314800	0.83067	0.0284442
Os01g0959200	0.828108	0.000798049
Os03g0145900	0.824899	0.0126766
Os12g0635400	0.822034	0.0302059
Os06g0218900	0.821546	0.00363378
Os01g0775400	0.818943	0.0268031
Os01g0838600	0.814549	0.000207878
Os04g0586500	0.806823	0.034332
Os03g0114800	0.802263	0.000207878
Os11g0455500	0.800465	8.15e-05
Os01g0510200	0.800176	0.00818915
Os05g0132700	0.799571	0.0372398
Os01g0534900	0.798083	6.51e-06
Os04g0162500	0.794593	0.00267885
Os10g0546400	0.794567	0.000826501
Os01g0963000	0.787287	0.0449282
Os01g0883900	0.78437	0.000207878
Os10g0497700	0.782259	0.0228358
Os03g0116300	0.781253	0.00689458
Os05g0444200	0.780295	0.0387347
Os09g0544000	0.777501	0.000259797
Os08g0431700	0.773923	0.00473792
Os04g0585000	0.77054	0.00139351
Os07g0150100	0.754275	0.000445772
Os04g0667400	0.752539	0.0493103
Os09g0555500	0.752504	0.0347135
Os05g0142000	0.747785	0.00701784
Os12g0166700	0.747138	0.00220742
Os05g0454500	0.743288	9.63e-05
Os04g0441800	0.738515	7.21e-05
Os01g0833400	0.738136	0.00099914
Os09g0539100	0.737879	0.00280161
Os09g0504000	0.73786	0.000374832
Os09g0543900	0.733821	0.0203775
Os01g0851100	0.733441	0.0413468
Os02g0608600	0.733195	0.000463878
Os06g0216700	0.731095	0.00281768
Os04g0606200	0.728928	7.68e-06
Os03g0125100	0.724802	0.00843701
Os01g0623500	0.721346	0.000227545
Os03g0252100	0.713652	0.0367197
EPlOSAG00000014598	0.713402	0.0024942
Os04g0667600	0.712946	0.00514905
Os05g0142100	0.705636	0.00474014
Os01g0699900	0.703335	0.00478736
Os10g0207400	0.703159	0.000179809
Os06g0154200	0.702985	0.000600875
Os02g0716500	0.700426	3.44e-06
Os07g0418700	0.700252	0.0251277
Os03g0122300	0.697559	0.019092
Os08g0480000	0.695162	0.0134992
Os03g0165600	0.694316	0.000608093
Os04g0527000	0.689555	0.00168932
Os10g0536400	0.688223	0.00124887
Os03g0850900	0.680767	0.0147645
Os06g0561200	0.679838	0.00141353
Os02g0241300	0.678391	0.0414199
Os09g0553300	0.675639	0.00454665
Os01g0543100	0.673356	0.0173288
Os03g0718800	0.673052	0.00160698
Os01g0854000	0.671387	3.35e-05
Os01g0834900	0.671135	0.000608093
Os09g0415700	0.670172	0.0300442
Os12g0153900	0.668482	0.0459322
Os06g0647500	0.66794	0.00386557
Os08g0243500	0.661927	0.00974547
Os08g0260600	0.658721	0.000165979
Os08g0192800	0.655972	0.000481222
Os01g0863300	0.655136	0.0114508
Os03g0744650	0.652779	0.00592245
Os06g0133900	0.651063	0.000608586
Os01g0257300	0.647846	0.000629077
Os07g0583600	0.646221	0.0153385
Os07g0290200	0.646087	0.00191908
Os11g0258900	0.641659	0.00796819
Os09g0242600	0.641472	0.0147645
Os04g0367400	0.640269	0.00191908
Os03g0224200	0.637237	0.000262595
Os01g0948500	0.628814	0.00483904
Os09g0565300	0.626346	0.0149113
Os08g0151600	0.62403	0.0168253
Os07g0230400	0.621659	0.0299133
Os05g0495900	0.621329	0.0331385
Os06g0731800	0.620719	0.00179981
Os07g0418600	0.620156	0.00274482
Os07g0604000	0.618691	0.00160698
Os10g0550900	0.614361	0.0153054
Os02g0755000	0.613033	0.0136008
Os04g0691500	0.612845	0.0147645
Os12g0607400	0.610386	0.0144137
Os03g0708000	0.609093	0.00281768
Os06g0690600	0.608938	0.00743892
Os10g0450800	0.608547	0.0493103
Os02g0654700	0.606691	0.00338272
Os03g0126000	0.605715	0.0218312
Os02g0720500	0.604117	0.0336818
Os01g0131600	0.603006	0.000576479
Os10g0392400	0.602409	0.0311159
Os05g0152201	0.599103	0.0147645
Os10g0112600	0.59593	0.0171772
Os02g0264700	0.594096	0.0277879
Os05g0169000	0.593446	0.00181608
Os03g0391700	0.593235	0.000740298
Os01g0765600	0.593089	0.000462354
Os03g0270000	0.590644	0.0491219
Os10g0115600	0.584354	0.000342818
Os09g0412400	0.582819	0.0391941
Os06g0226000	0.581124	0.0260034
Os12g0221600	0.576242	0.00523178
Os03g0293900	0.57584	0.0263785
Os02g0317700	0.573845	0.0454905
Os02g0722700	0.573362	0.00246197
Os11g0425800	0.572174	0.0129838
Os05g0400500	0.570931	0.0342826
Os02g0121100	0.569309	0.00139351
Os01g0755700	0.568432	0.0136008
Os02g0651900	0.567846	0.036593
Os04g0608100	0.567194	0.000283173
Os09g0115400	0.566516	0.00246197
Os07g0182100	0.566091	0.00974547
Os01g0184100	0.565767	0.0400679
Os03g0326000	0.564619	0.0181368
Os10g0413101	0.560191	0.0312049
Os12g0171200	0.558269	0.0342826
Os10g0561300	0.557603	0.0410333
Os02g0673700	0.557216	0.0108939
Os02g0300700	0.556131	0.036218
Os07g0106200	0.554031	0.00625054
Os01g0152300	0.553757	0.00127651
Os08g0110500	0.553711	0.0114508
Os01g0719100	0.553534	0.0267931
Os10g0432200	0.551171	0.0203775
Os01g0672500	0.545837	0.0347135
Os02g0219800	0.545591	0.0236687
Os01g0121300	0.544393	0.00543428
Os04g0686200	0.543137	0.0210391
Os06g0239500	0.542353	0.0147645
Os10g0523700	0.54111	0.0103645
Os02g0787300	0.539853	0.00876314
Os01g0609900	0.538262	0.00539937
Os03g0823100	0.536982	0.0114508
Os03g0300400	0.536922	0.0218312
Os07g0543700	0.535494	0.0295432
Os08g0525000	0.535399	0.0454905
Os10g0431900	0.532218	0.0291141
Os03g0267500	0.531906	0.00863755
Os01g0739200	0.531595	0.0453181
Os05g0411300	0.530425	0.0163904
Os03g0802500	0.528629	0.019933
Os01g0303800	0.528447	0.0202717
Os06g0109600	0.528012	0.00545564
Os09g0472100	0.526776	0.00124345
Os06g0149400	0.523151	0.00419699
Os03g0159100	0.521032	0.0187333
Os05g0564200	0.520083	0.00308961
Os11g0634200	0.51982	0.034332
Os08g0465800	0.519519	0.0260034
Os06g0222400	0.519078	0.00460835
Os02g0477300	0.517214	0.0213434
Os03g0296400	0.514928	0.034332
Os02g0474700	0.512527	0.0403109
Os05g0231700	0.507612	0.00384067
Os07g0568600	0.504276	0.00665926
Os08g0393900	0.50368	0.0319597
Os02g0689500	0.503557	0.0389116
Os01g0260700	0.50328	0.0311159
Os06g0491800	0.501881	0.0499267
Os05g0355400	0.497529	0.00224185
Os01g0924400	0.497001	0.0279469
Os04g0606500	0.496289	0.0274835
Os09g0484900	0.495188	0.0136008
Os06g0131300	0.494092	0.00701784
Os10g0575000	0.493719	0.0404889
Os02g0584200	0.492574	0.00799399
Os08g0374200	0.490965	0.015311
Os02g0519700	0.489132	0.0079968
Os04g0615200	0.489118	0.0389116
Os06g0697600	0.48787	0.0299133
Os09g0133600	0.48574	0.0287479
Os03g0765400	0.485004	0.0118663
Os03g0286300	0.483942	0.0496327
Os04g0509600	0.48352	0.0211201
Os01g0190300	0.480374	0.0210391
Os04g0503600	0.476702	0.0270398
Os03g0280000	0.474327	0.0158044
Os04g0507950	0.473316	0.00483904
Os05g0427300	0.472259	0.0427393
Os05g0110900	0.471539	0.0277879
Os01g0860500	0.470271	0.0317399
Os10g0542800	0.469832	0.0453181
Os03g0358100	0.469672	0.0109021
Os02g0200900	0.468584	0.0236687
Os05g0594900	0.46538	0.0219714
Os08g0482300	0.464274	0.0414199
Os04g0151800	0.464255	0.0207164
Os03g0803000	0.463786	0.0180534
Os02g0522300	0.462204	0.00831137
Os06g0111500	0.461509	0.0141933
Os01g0247700	0.459839	0.0113712
Os05g0125000	0.459214	0.0387347
Os09g0390400	0.453852	0.0495685
Os02g0307000	0.453384	0.0203775
Os03g0655400	0.453321	0.0172594
Os02g0742000	0.452234	0.0385406
Os08g0112600	0.452156	0.0302059
Os04g0499300	0.451573	0.0321679
Os02g0204300	0.45081	0.0435879
Os03g0254800	0.450546	0.0274091
Os07g0663800	0.440112	0.031066
Os03g0147400	0.438816	0.0218312
Os03g0128700	0.435771	0.0377349
Os03g0174800	0.435633	0.0496327
Os04g0430600	0.43529	0.0496327
Os10g0572400	0.432876	0.0372653
Os10g0488800	0.432159	0.0449282
Os05g0475300	0.428982	0.0428367
Os07g0553900	0.423303	0.034332
Os08g0506700	0.415528	0.0342826
Os03g0619875	0.402962	0.0291141
Os11g0139700	0.401115	0.0477432
Os03g0833600	0.395176	0.0282665
Os06g0195900	0.389958	0.0413468
Os01g0149800	0.357693	0.0484052
Os07g0512200	-0.382056	0.0404889
Os04g0521100	-0.414467	0.0282543
Os02g0595900	-0.439707	0.0495897
Os01g0871200	-0.440538	0.0381046
Os05g0111300	-0.442731	0.0336818
Os02g0779200	-0.450077	0.0342951
Os10g0478200	-0.465955	0.0499267
Os12g0632700	-0.481454	0.0244502
Os05g0192700	-0.485273	0.0296751
Os04g0559700	-0.486334	0.00814766
Os03g0136900	-0.496153	0.0435879
Os03g0401100	-0.499003	0.00204113
Os08g0417000	-0.507168	0.0439788
Os11g0151700	-0.509695	0.0335988
Os01g0559600	-0.512495	0.00472862
Os09g0426000	-0.519406	0.0291141
Os07g0204500	-0.525831	0.0387347
Os03g0719900	-0.529653	0.0264994
Os08g0431500	-0.533249	0.0240793
Os05g0495200	-0.547306	0.0208061
Os01g0667200	-0.551187	0.00323309
Os11g0186200	-0.552185	0.00536977
Os02g0184900	-0.562967	0.00340916
Os03g0150800	-0.566674	0.00873889
Os02g0260700	-0.567892	0.0218312
Os03g0288000	-0.57564	0.00308961
Os04g0186400	-0.578516	0.0267931
Os01g0557500	-0.586086	0.0168253
Os10g0564500	-0.590399	0.0337653
Os06g0152600	-0.591487	0.0335988
Os11g0592100	-0.591783	0.00318966
Os03g0718100	-0.597625	0.0153385
Os09g0458900	-0.597814	0.0177474
Os07g0679300	-0.606877	0.0126037
Os01g0284500	-0.611631	0.00124887
Os04g0311400	-0.614398	0.000646397
Os03g0320100	-0.621168	0.00224185
Os03g0411300	-0.625574	0.000379182
Os02g0629200	-0.6383	6.13e-05
Os09g0467200	-0.648206	0.0263924
Os09g0110300	-0.648439	0.0465195
Os09g0361400	-0.651357	0.0153385
Os03g0663400	-0.657991	0.0183059
Os04g0497200	-0.660723	0.0291141
Os08g0558900	-0.662524	0.0236687
Os03g0367200	-0.669304	0.0306618
Os06g0169001	-0.670222	0.00141353
Os04g0474800	-0.670532	0.0266487
Os07g0129200	-0.679098	0.00239464
Os01g0542700	-0.694276	0.031059
Os03g0195450	-0.699964	0.00478953
Os03g0223000	-0.710772	0.0118663
Os10g0323500	-0.710992	0.00454665
Os10g0191300	-0.711807	0.0003876
Os04g0598000	-0.714726	0.000501127
Os06g0691600	-0.716981	0.00612489
Os11g0593000	-0.717914	0.0174669
EPlOSAG00000051411	-0.734051	6.14e-05
Os09g0409000	-0.73447	0.020922
Os07g0112700	-0.736447	0.0423273
Os11g0557800	-0.736805	0.0079968
Os01g0571166	-0.74333	0.0144338
Os02g0112600	-0.747724	0.00460582
Os01g0644600	-0.749789	0.0302059
Os07g0516050	-0.753298	0.032207
Os10g0552700	-0.768499	0.00224185
Os01g0620800	-0.769877	0.0468995
Os07g0539100	-0.774217	0.000885445
Os01g0972200	-0.774363	0.0306618
Os03g0146100	-0.777006	9.19e-09
Os07g0668300	-0.780046	0.0447103
Os06g0105700	-0.780127	0.0484533
Os02g0175400	-0.78358	0.0413468
Os10g0416800	-0.788142	0.00282687
Os04g0483500	-0.793027	0.0414199
Os01g0836600	-0.793299	0.0279469
Os12g0455000	-0.794048	0.000342818
Os04g0350100	-0.798086	0.00460835
Os09g0307300	-0.799586	0.0389116
Os01g0294700	-0.803489	0.00523739
Os01g0652300	-0.803666	0.000462354
Os03g0700200	-0.808248	0.031066
Os03g0368000	-0.813543	0.0306128
Os02g0759000	-0.826218	0.0264767
Os06g0207200	-0.827663	0.0121521
Os10g0552800	-0.845041	0.00124887
Os02g0653200	-0.861719	0.000374832
Os07g0175600	-0.865604	0.00140354
Os01g0868600	-0.867031	0.00611613
Os04g0228400	-0.868723	0.0150433
Os07g0104500	-0.872727	8.19e-06
Os01g0957100	-0.878246	0.0153385
Os07g0645300	-0.879515	1.39e-06
Os07g0677300	-0.889607	0.0129838
Os06g0244000	-0.891977	0.0106045
Os02g0115700	-0.900793	3.25e-06
Os03g0255100	-0.910854	0.00028296
Os09g0248100	-0.911213	0.00987842
Os06g0178900	-0.911952	0.000461246
Os08g0556900	-0.915219	0.000626667
Os09g0409100	-0.92138	5.02e-06
Os06g0228200	-0.926271	0.000403366
Os01g0941200	-0.940457	0.00460582
Os05g0541750	-0.944932	0.00423099
Os10g0335000	-0.95332	0.00539937
Os03g0128000	-0.976595	0.00338272
Os10g0109300	-0.978955	0.000689447
Os11g0134700	-1.00595	0.00235956
Os05g0574100	-1.01239	0.00197767
Os09g0491100	-1.01436	0.00263712
Os05g0245300	-1.0362	0.00124887
Os04g0521900	-1.04344	0.00177146
Os11g0307300	-1.07925	0.000106681
Os11g0592000	-1.09776	7.5e-05
Os05g0135000	-1.10126	0.000144225
Os08g0189200	-1.12901	1.27e-12
Os07g0676900	-1.18875	2.42e-09
Os07g0639000	-1.25555	1.59e-05
Os08g0189300	-1.30242	1.15e-15
Os12g0516200	-1.49421	8.61e-08
Os01g0550800	-1.50172	8.63e-20

## Sheet: DHA5mM 4DPT
Table S7. (b) Differentially expressed genes (DEGs) in rice root systems in response to foliar 5mM DHA treatment analysed at 4 day post treatment
gene	log2FoldChange	padj
Os01g0701700	1.00513	3.41114e-05
Os05g0584600	0.764477	2.63483e-05
Os04g0447100	0.748666	0.00691185
Os06g0566300	0.73511	0.00687437
Os03g0559700	0.707932	9.25868e-05
Os12g0594950	0.69009	0.0122611
Os06g0513943	0.686633	0.0464136
Os01g0659900	0.679349	0.0448782
Os04g0495400	0.65822	0.000666377
Os01g0840100	0.644809	0.030823
Os04g0561500	0.641479	0.0326895
Os05g0217000	0.636267	0.0138045
Os03g0276500	0.636164	0.000760222
Os08g0500700	0.60175	0.00102269
Os04g0419550	0.598644	0.00350686
Os04g0517500	0.575144	0.00694393
Os02g0814000	0.561474	0.0267364
Os01g0211600	0.520865	0.0448782
Os08g0160500	0.506874	0.0326762
Os11g0180000	0.505976	0.0255848
Os04g0670200	-0.469081	0.031774
Os05g0320700	-0.488211	0.038986
Os09g0472100	-0.49332	0.0209244
Os09g0422000	-0.498905	0.0303914
Os01g0787600	-0.506163	0.0382711
Os10g0509100	-0.508884	0.017987
Os07g0672500	-0.518263	0.0448782
Os03g0116300	-0.535487	0.0209244
Os01g0910500	-0.536142	0.0429757
Os05g0344200	-0.543157	0.00960036
Os01g0854000	-0.544482	0.0351701
Os03g0132200	-0.569771	0.0247951
Os07g0615200	-0.570683	0.0091127
Os11g0143300	-0.578267	0.0481226
Os04g0679400	-0.582696	0.00231746
Os03g0655400	-0.583345	0.00297857
Os01g0623500	-0.585894	0.00953735
Os08g0495800	-0.591053	0.0382711
Os01g0303800	-0.592685	0.0353081
Os02g0684400	-0.597456	0.00681815
Os03g0726200	-0.59843	0.0303914
Os09g0533400	-0.6014	0.00304871
Os09g0128400	-0.614243	0.00138123
Os01g0860800	-0.622736	0.00654586
Os09g0418000	-0.627629	0.0289464
Os04g0617900	-0.632341	0.0495048
Os04g0606200	-0.64509	0.00169899
Os05g0149400	-0.646108	0.00105144
Os02g0533800	-0.648323	0.00149078
Os03g0826800	-0.652543	0.00194231
Os10g0542400	-0.664232	0.0298484
Os07g0418600	-0.667734	0.00461077
Os05g0135400	-0.670708	0.0402007
Os01g0816100	-0.671831	0.0221468
Os06g0146800	-0.684929	0.0382711
Os01g0124650	-0.686033	0.0122389
Os03g0255500	-0.68699	0.00149078
Os03g0726500	-0.687853	0.00472555
Os11g0125900	-0.688368	0.0451774
Os01g0615050	-0.694513	0.0326895
Os10g0546400	-0.703343	0.00553329
Os01g0705700	-0.704145	0.0326895
Os12g0139400	-0.708256	0.00466149
Os02g0586000	-0.712358	0.0322736
Os02g0582900	-0.717165	0.00811103
Os03g0252100	-0.717999	0.00681815
Os01g0733200	-0.723471	0.0221468
Os05g0142100	-0.723799	0.000760222
Os06g0142300	-0.723997	0.0157695
Os04g0543900	-0.73238	0.00107105
Os03g0833900	-0.744465	0.00227581
Os03g0400700	-0.752615	0.000410208
Os08g0190100	-0.758125	0.011639
Os04g0688100	-0.764845	2.4757e-05
Os01g0198900	-0.766339	0.0120276
Os01g0615100	-0.795264	0.00655741
Os10g0208500	-0.810585	0.00139471
Os07g0663800	-0.815889	0.00116914
Os11g0160400	-0.827675	0.00337107
Os05g0454500	-0.831494	4.51275e-05
Os01g0822800	-0.837159	0.0014774
Os01g0237500	-0.845128	0.00169899
Os05g0142400	-0.848135	0.000255478
Os02g0582600	-0.857356	1.17686e-05
Os04g0182200	-0.86163	0.000961708
Os08g0189600	-0.862722	0.000969117
Os06g0129400	-0.879302	1.29904e-06
Os03g0235000	-0.882942	5.55348e-06
Os06g0661766	-0.904884	9.48715e-06
Os12g0448900	-0.920882	4.51275e-05
Os02g0775300	-0.922628	0.000658673
Os02g0649300	-0.935387	0.000193567
Os10g0452100	-0.959205	0.000227242
Os09g0547500	-0.959727	7.30789e-05
Os03g0800000	-0.96047	2.5019e-05
Os07g0129700	-0.965962	0.000218394
Os03g0122300	-0.966155	7.30789e-05
Os03g0797300	-0.968044	2.4757e-05
Os04g0404400	-0.972094	0.000163351
Os05g0142000	-0.976414	1.17686e-05
Os09g0455300	-0.990304	1.0221e-06
Os12g0242100	-1.03209	4.30461e-05
EPlOSAG00000034368	-1.05055	2.5019e-05
Os08g0203201	-1.13936	5.0622e-08
Os03g0797400	-1.15842	1.0221e-06
Os05g0442400	-1.28797	5.0622e-08
Os08g0431700	-1.33634	5.66122e-13
Os04g0688300	-1.50159	3.05902e-15

## Sheet: DHA20mM 1DPT
Table S7. (c) Differentially expressed genes (DEGs) in rice root systems in response to foliar 20mM DHA treatment analysed at 1 day post treatment
gene	log2FoldChange	padj
Os01g0963000	4.88542	4.5314e-49
Os01g0155800	4.81139	1.32664e-39
Os07g0127600	4.54639	2.06256e-29
Os12g0555000	4.44096	2.36974e-98
Os08g0120600	4.30914	3.28628e-38
Os12g0555200	4.27663	1.73855e-179
Os11g0530600	4.21342	1.70542e-21
Os01g0348900	4.17474	4.00744e-61
Os04g0178300	4.13768	3.60339e-44
Os11g0679700	4.12109	3.1275e-23
Os01g0609300	4.06018	2.3708e-34
Os12g0628600	4.03462	7.39832e-24
Os12g0555500	3.86249	6.14883e-23
Os08g0509100	3.71033	1.18903e-21
Os07g0190000	3.63924	3.98518e-21
Os02g0570400	3.62831	7.04255e-20
Os08g0331800	3.60037	1.01122e-28
Os01g0882800	3.56597	3.1275e-23
Os04g0617900	3.48034	1.30059e-14
Os07g0127700	3.4161	9.66751e-59
Os02g0467600	3.33105	6.34483e-25
Os08g0331000	3.2858	5.45345e-63
Os10g0451900	3.26529	3.59374e-13
Os04g0104900	3.26376	2.43007e-14
Os11g0160400	3.2566	6.20917e-16
Os11g0112200	3.22619	2.47993e-23
Os10g0419400	3.22468	6.20917e-16
Os01g0714800	3.19848	1.65297e-13
Os06g0586000	3.18674	1.68781e-32
Os02g0112900	3.16986	5.72874e-16
Os04g0395800	3.16851	2.61527e-17
Os01g0719300	3.16163	1.18889e-15
Os08g0189500	3.15201	8.05678e-25
Os01g0141000	3.12477	1.74169e-22
Os04g0494100	3.10767	2.32814e-11
Os11g0592200	3.03712	1.1195e-11
Os04g0651000	3.03102	4.10986e-68
Os08g0189600	3.01991	3.33033e-60
Os11g0514500	2.99245	9.06567e-20
Os10g0452100	2.99118	1.07148e-28
Os01g0389700	2.98792	5.94449e-18
Os06g0591400	2.98258	1.62975e-12
Os07g0218700	2.97891	1.89844e-10
Os07g0217600	2.97714	2.96182e-28
Os03g0351700	2.97391	4.09061e-16
Os05g0442400	2.96877	3.11492e-12
Os03g0663500	2.95206	1.03138e-17
Os08g0508800	2.94475	1.89844e-10
Os03g0799300	2.90876	3.1433e-12
EPlOSAG00000034368	2.90875	4.26169e-20
Os08g0508000	2.89774	2.2599e-13
Os07g0550600	2.86049	3.47868e-10
Os06g0594600	2.84816	6.39641e-18
Os04g0179700	2.82936	1.20555e-09
Os07g0526400	2.82934	1.05189e-14
Os01g0276900	2.82233	5.60395e-12
Os03g0277700	2.81767	1.04197e-42
Os08g0137900	2.80333	4.02961e-21
Os04g0688500	2.79526	1.34188e-10
Os03g0225900	2.78615	6.07362e-10
Os08g0189700	2.78459	1.57768e-20
Os10g0535800	2.77857	5.21006e-22
Os01g0196300	2.77408	6.20091e-10
Os09g0255400	2.77258	7.12852e-12
Os01g0106400	2.76602	7.24992e-14
Os05g0149400	2.75733	2.19004e-09
Os03g0661600	2.75705	6.7e-34
Os08g0190100	2.73347	1.9222e-28
Os06g0549900	2.73021	5.07947e-28
Os08g0140300	2.693	2.35539e-10
Os05g0583000	2.66173	1.5244e-10
Os02g0571900	2.65005	3.13655e-08
Os07g0587300	2.63752	1.80955e-08
Os06g0710700	2.63572	6.13995e-18
Os01g0947000	2.63377	6.51911e-08
Os01g0311800	2.63202	1.49961e-20
Os05g0584400	2.62973	5.65402e-15
Os05g0186300	2.58883	2.21718e-16
Os02g0571100	2.56728	1.0888e-07
Os06g0521500	2.53571	1.10974e-13
Os08g0448000	2.51438	7.2818e-15
Os01g0773800	2.51258	1.6935e-09
Os01g0940800	2.51139	1.00162e-31
Os06g0522300	2.5058	4.57044e-08
Os04g0581100	2.49707	1.08372e-11
Os11g0153300	2.48965	1.31761e-22
Os03g0797300	2.48358	5.94449e-18
Os05g0370700	2.47503	2.52284e-08
Os04g0404400	2.47464	1.75665e-07
Os03g0290300	2.464	1.06142e-13
Os05g0444200	2.45789	6.54047e-12
Os07g0550500	2.43763	8.97223e-09
Os08g0137800	2.4348	1.61958e-16
Os09g0367700	2.37787	2.12598e-08
Os12g0111800	2.37656	1.64495e-06
Os05g0583050	2.37465	1.732e-06
Os04g0597600	2.35741	3.14818e-08
Os04g0525100	2.35023	2.29958e-08
Os03g0142200	2.3459	6.69374e-07
Os01g0859300	2.3304	2.97117e-08
Os01g0668901	2.32884	1.76086e-06
Os04g0680400	2.32005	4.67575e-11
Os12g0639500	2.31968	9.85796e-11
Os02g0733900	2.3154	2.02914e-08
Os02g0582900	2.30061	5.15829e-07
Os07g0274700	2.29533	1.45739e-14
Os08g0189900	2.29006	8.27781e-27
Os08g0384500	2.28437	5.79937e-15
Os07g0416900	2.27581	5.59576e-09
Os03g0830400	2.26539	4.48049e-17
Os05g0576600	2.24263	9.81857e-15
Os04g0180400	2.2391	9.74052e-06
Os04g0419100	2.22841	7.58961e-10
Os12g0635400	2.22533	3.60535e-09
Os09g0388400	2.22419	1.5244e-10
Os04g0405300	2.20553	1.59822e-06
Os08g0364900	2.19645	1.6213e-15
Os10g0439800	2.19368	1.10075e-06
Os02g0569900	2.19178	2.12241e-06
Os02g0627100	2.188	4.76065e-13
Os12g0168100	2.1802	4.7562e-07
Os10g0569500	2.17408	1.11348e-05
Os03g0221200	2.17166	3.7642e-11
Os11g0642400	2.16764	1.91773e-05
Os01g0775400	2.1557	4.21519e-11
Os06g0125200	2.15525	2.44269e-11
Os09g0555150	2.15055	2.81672e-09
Os01g0816100	2.13571	4.15995e-16
Os11g0690066	2.13077	2.94318e-05
Os03g0300400	2.12943	5.79937e-15
Os05g0546300	2.12914	2.19009e-05
Os06g0216300	2.12447	2.20676e-05
Os07g0625400	2.12355	4.28424e-06
Os10g0416500	2.12103	5.75301e-14
Os04g0178400	2.11827	3.39389e-15
Os09g0543900	2.11762	3.82862e-13
Os01g0337500	2.11357	1.42573e-06
Os09g0507300	2.11194	3.09984e-05
Os12g0478400	2.10192	1.41638e-09
Os03g0180900	2.08894	1.68276e-05
Os01g0179000	2.07442	3.52251e-16
Os01g0954000	2.07075	2.16891e-05
Os08g0357300	2.06326	7.28296e-17
Os11g0168500	2.05961	4.86465e-07
Os02g0327500	2.04669	2.8185e-08
Os01g0713200	2.04342	2.61527e-17
Os02g0532500	2.03782	4.49499e-10
Os12g0518200	2.03612	2.22489e-06
Os06g0726100	2.03558	2.98763e-09
Os01g0124200	2.02472	1.38359e-24
Os06g0591200	2.01718	5.82577e-05
Os12g0218100	2.01537	7.82297e-05
Os03g0116300	2.00849	2.08544e-12
Os11g0490900	2.00438	5.10306e-12
Os03g0709300	1.99619	1.49152e-14
Os01g0209700	1.99583	6.6298e-05
Os01g0314800	1.99522	1.51142e-05
Os10g0489000	1.99292	8.39187e-05
Os06g0494400	1.98527	5.31862e-05
Os03g0287400	1.97848	6.90671e-06
Os02g0619600	1.9783	5.94884e-05
Os01g0615100	1.97779	8.38782e-05
Os01g0787600	1.97486	7.64346e-21
Os04g0316200	1.97462	2.00907e-11
Os11g0608300	1.97442	0.000105522
Os01g0186000	1.9707	6.08165e-09
Os01g0510200	1.96866	1.12493e-14
Os04g0406600	1.96595	5.39723e-14
Os06g0649000	1.96591	6.51066e-10
Os07g0538300	1.96558	1.50711e-05
Os09g0341500	1.96501	2.26239e-06
Os03g0235000	1.96353	4.09061e-16
Os07g0663700	1.95594	6.80259e-05
Os11g0135900	1.95113	3.00056e-08
Os08g0470200	1.95073	2.89721e-12
Os08g0203201	1.94174	8.5316e-13
Os05g0424000	1.91339	1.45543e-09
Os05g0247800	1.91294	0.000210465
Os02g0213100	1.90538	1.17901e-08
Os01g0280500	1.9053	6.85752e-05
Os07g0684900	1.90107	7.19046e-05
Os04g0627900	1.89638	6.6917e-05
Os04g0103900	1.88977	0.000318324
Os10g0380100	1.88367	6.51815e-08
Os05g0438500	1.87228	7.42558e-07
Os01g0859100	1.87014	3.02803e-05
Os10g0379100	1.8663	0.00018889
Os03g0830500	1.86314	0.000405311
Os10g0491400	1.86297	1.08235e-07
Os03g0570100	1.84431	0.000167559
Os05g0515600	1.83978	1.296e-05
Os08g0529100	1.83675	0.000127025
Os03g0276500	1.83289	3.88389e-25
Os11g0116300	1.83287	3.25472e-05
Os03g0187800	1.82546	3.17026e-08
Os09g0472900	1.82408	0.000465503
Os05g0132700	1.8213	1.39817e-06
Os02g0218700	1.81908	0.000542043
Os08g0243500	1.80995	1.00913e-15
Os07g0129200	1.80995	6.65251e-14
Os07g0418500	1.80579	0.000605605
Os07g0622200	1.80546	3.82328e-15
Os05g0268500	1.80419	0.000571636
Os02g0740600	1.803	1.54427e-08
Os03g0807900	1.80212	0.000666066
Os01g0851100	1.79834	2.47394e-07
Os10g0525000	1.79605	0.00057042
Os02g0134400	1.78983	5.17796e-05
Os01g0389200	1.78776	2.13379e-05
Os05g0135400	1.78688	6.16953e-13
Os06g0218900	1.78586	4.59783e-10
Os06g0556000	1.7852	4.04029e-07
Os02g0770800	1.78293	0.000160101
Os03g0407900	1.78014	8.69861e-08
Os03g0240600	1.77696	0.000702271
Os02g0569000	1.77658	0.000171536
Os03g0437200	1.77439	0.000276919
Os08g0563500	1.77237	0.000641237
Os02g0680600	1.77179	1.36765e-08
Os01g0802100	1.76672	5.50479e-15
Os08g0331900	1.76626	3.02803e-05
Os01g0597800	1.76311	0.000438706
Os06g0726200	1.76295	1.92613e-13
Os09g0547500	1.76261	1.05706e-07
Os05g0546400	1.76252	5.41229e-05
Os05g0460000	1.76095	5.56522e-06
Os10g0392400	1.76038	1.349e-10
Os05g0584300	1.75374	0.000844733
Os02g0232900	1.75107	2.58218e-05
Os06g0604200	1.75099	2.74662e-09
Os08g0524200	1.75064	3.28619e-08
Os02g0198700	1.74636	0.000969912
Os03g0853200	1.74578	0.000232853
Os01g0742400	1.74384	7.89749e-05
Os01g0826400	1.74112	1.09785e-06
Os08g0482700	1.73905	2.04318e-15
Os03g0142500	1.73788	4.12392e-10
Os07g0127500	1.73336	0.000856986
Os07g0516300	1.72597	4.57044e-08
Os12g0218800	1.7234	3.6203e-05
Os09g0452900	1.72056	4.24862e-06
Os04g0121800	1.71862	1.86283e-13
Os09g0127300	1.71592	4.99405e-08
Os04g0179200	1.70489	0.00150943
Os02g0466400	1.69997	0.000677025
Os03g0233900	1.69968	1.13368e-05
Os01g0940700	1.69624	0.00116569
Os04g0578000	1.69158	0.000441568
Os10g0570200	1.68916	0.000284877
Os07g0417200	1.68834	1.68972e-06
Os02g0539200	1.68568	0.000115793
Os09g0446700	1.68261	0.00174451
Os12g0242100	1.68052	9.35739e-07
Os03g0860100	1.68019	0.00162916
Os07g0643800	1.67943	0.000498644
Os07g0597200	1.67669	2.26126e-05
Os04g0586500	1.67289	9.74842e-05
Os04g0322100	1.67114	2.53585e-05
Os07g0550900	1.65789	2.14784e-05
Os03g0218400	1.65695	9.4291e-12
Os04g0182200	1.65457	0.00114824
Os07g0638400	1.65157	6.38567e-13
Os02g0626600	1.64469	0.00100876
Os11g0684000	1.64046	6.39703e-08
Os12g0181500	1.6305	4.10415e-06
Os12g0283400	1.62817	7.44355e-05
Os01g0644000	1.62001	1.99574e-07
Os02g0205500	1.61914	0.00119604
Os01g0124401	1.61598	1.20221e-10
Os10g0524300	1.61432	3.6203e-05
Os06g0249350	1.61219	0.000160973
Os04g0458600	1.61127	0.000108791
Os12g0153200	1.60796	4.08835e-07
Os01g0532300	1.60331	0.000177562
Os12g0145100	1.59523	2.93427e-11
Os01g0806200	1.5926	7.07272e-07
Os02g0209300	1.58825	0.00192843
Os09g0425500	1.58048	0.00173509
Os01g0693300	1.5799	0.0013685
Os10g0469600	1.57571	0.00264018
Os04g0639000	1.57357	2.35629e-05
Os06g0593100	1.57242	9.35638e-08
Os03g0318400	1.56573	1.56222e-05
Os02g0570700	1.562	0.00134631
Os07g0557100	1.5619	6.25944e-10
Os03g0800000	1.56102	0.0012072
Os01g0201100	1.56063	4.41452e-07
Os07g0580900	1.54941	1.60333e-08
Os04g0179100	1.54829	9.2829e-05
Os12g0629700	1.54784	1.49796e-10
Os10g0497700	1.54767	5.56522e-06
Os03g0571900	1.5459	0.00145645
Os03g0729100	1.5404	1.10865e-05
Os07g0656900	1.54016	0.00209488
Os05g0104700	1.53942	0.0052299
Os12g0541300	1.53581	1.89285e-06
Os10g0376900	1.53257	0.000138885
Os10g0147200	1.53008	3.93881e-08
Os01g0705700	1.52752	0.000281281
Os07g0418700	1.5275	1.04118e-07
Os01g0358100	1.52423	4.8704e-25
Os03g0286900	1.52135	1.7265e-05
Os11g0210300	1.51957	2.9892e-10
Os03g0803600	1.51564	0.000648177
Os10g0512400	1.515	2.09032e-15
Os10g0491000	1.50956	0.000131677
Os11g0427700	1.50888	7.10322e-06
Os06g0133900	1.5057	3.73555e-12
Os07g0182100	1.50513	7.02511e-09
Os03g0130300	1.50464	4.22475e-11
Os08g0320400	1.50297	4.30352e-08
Os03g0634400	1.50294	7.39176e-10
Os01g0615050	1.501	1.7265e-05
Os01g0821300	1.50048	0.000196673
Os08g0138200	1.49937	0.00507549
Os01g0860800	1.49843	3.60535e-09
Os02g0275200	1.49658	0.00352077
Os02g0586000	1.49298	1.0095e-07
Os10g0550900	1.4914	1.42763e-08
Os03g0676400	1.49035	6.09499e-07
Os10g0569400	1.48534	6.73696e-10
Os12g0268000	1.48143	7.8161e-07
Os01g0841700	1.4813	1.51142e-05
Os05g0257100	1.47909	0.000168898
Os08g0127800	1.47663	0.000551888
Os06g0637400	1.47605	0.00436079
Os06g0106800	1.46887	1.95152e-11
Os03g0767000	1.46829	1.06156e-08
Os09g0425200	1.46665	0.0075608
Os07g0522500	1.46445	5.14261e-13
Os10g0520100	1.46342	0.00265441
Os03g0111400	1.46178	1.58692e-05
Os01g0138400	1.45948	3.00825e-06
Os02g0115900	1.45854	2.46998e-10
Os09g0272600	1.45846	3.42313e-08
Os05g0183100	1.45746	2.00492e-07
Os01g0609900	1.45545	7.6299e-15
Os05g0104200	1.45389	0.0054804
Os02g0657600	1.45255	0.000108756
Os01g0946700	1.45124	0.00225902
Os04g0616600	1.45123	0.00857785
Os10g0510400	1.45057	8.84098e-08
Os03g0270500	1.44862	0.000913862
Os04g0110100	1.44669	5.54742e-05
Os12g0150200	1.44318	0.00991868
Os04g0664500	1.44149	0.00496281
Os06g0599200	1.44013	0.000869488
Os09g0539100	1.43967	5.4617e-09
Os11g0182100	1.43801	1.11483e-07
Os08g0480000	1.437	4.04029e-07
Os09g0413700	1.43529	5.28639e-06
Os05g0228000	1.43333	0.00340176
Os01g0106900	1.43098	7.26498e-07
Os01g0723600	1.42995	7.68318e-08
Os08g0126300	1.42929	3.79627e-13
Os08g0482600	1.42906	0.00686611
Os09g0511200	1.4242	0.0108541
Os11g0641500	1.42266	0.000840789
Os01g0584900	1.42071	0.0107032
Os05g0470000	1.41946	0.00237746
Os01g0373700	1.41875	0.00194939
Os09g0454600	1.41852	0.0010358
Os01g0949800	1.4161	2.59125e-07
Os01g0838600	1.41431	2.72795e-11
Os03g0389700	1.40988	2.3808e-08
Os09g0442100	1.40927	6.9109e-07
Os05g0537100	1.40442	7.23023e-07
Os06g0109500	1.40254	3.82811e-05
Os12g0123800	1.40073	0.000361597
Os03g0226200	1.4003	0.00815995
Os06g0297300	1.39984	0.0131185
Os03g0835900	1.39731	2.14745e-12
Os05g0361700	1.39625	0.00339062
Os11g0261900	1.39344	8.78538e-09
Os07g0559700	1.39301	0.00436513
Os05g0186900	1.38728	8.644e-07
Os03g0804500	1.38518	3.19652e-06
Os10g0528300	1.38269	0.0108295
Os02g0803300	1.3826	0.000102575
Os05g0427400	1.38122	0.00352106
Os02g0802500	1.37929	4.21519e-11
Os02g0242100	1.3766	0.0122011
Os04g0373400	1.37282	3.94264e-06
Os10g0550800	1.37156	0.00194565
Os06g0568600	1.37086	0.0148863
Os01g0223800	1.3637	0.00634445
Os03g0203700	1.36209	1.09392e-05
Os03g0247900	1.35479	1.22731e-05
Os06g0146800	1.35432	0.000766318
Os01g0607200	1.35411	2.41505e-06
Os01g0318400	1.35161	0.0111637
Os03g0126000	1.34867	2.86984e-08
Os01g0618000	1.34483	0.00315934
Os12g0197100	1.33866	0.0121884
Os11g0455500	1.33758	1.62367e-10
Os08g0490000	1.33636	9.49817e-05
Os07g0539900	1.33391	5.05136e-09
Os05g0129100	1.33185	0.00494483
Os02g0180700	1.32991	8.14964e-06
Os09g0482800	1.32929	0.017562
Os03g0114400	1.32774	0.000731857
Os01g0933900	1.3269	0.00554811
Os07g0538000	1.32613	0.000269578
Os04g0301500	1.32595	0.018723
Os01g0543100	1.32541	3.0715e-07
Os04g0615200	1.32397	1.70999e-10
Os02g0720500	1.3228	1.74946e-07
Os05g0552200	1.32213	0.000671266
Os05g0569400	1.32209	0.0152696
Os03g0264400	1.32077	1.09772e-06
Os01g0287400	1.31875	0.00129119
Os09g0544000	1.31512	4.62969e-10
Os06g0295000	1.31138	0.0182759
Os08g0564300	1.31095	2.73134e-06
Os11g0474800	1.30982	0.00392139
Os01g0248500	1.30846	0.000138387
Os12g0442800	1.30831	0.00442233
Os01g0670500	1.30796	0.0167485
Os01g0165100	1.30794	0.000843985
Os07g0624700	1.3041	3.0715e-07
Os10g0528400	1.30375	7.4491e-05
Os10g0346300	1.30311	0.0152955
Os01g0788400	1.30285	0.000313044
Os10g0559800	1.30243	0.0124906
Os02g0814000	1.30119	5.92366e-05
Os02g0151300	1.29738	6.51862e-06
Os04g0506800	1.29703	2.18523e-06
Os05g0163900	1.29565	9.72686e-05
Os05g0194900	1.2941	0.0146736
Os06g0592500	1.29255	0.0225043
Os06g0716700	1.29202	2.89721e-12
Os01g0565900	1.29109	5.21142e-08
Os04g0142400	1.29056	8.54012e-05
Os08g0278900	1.2882	1.0095e-07
Os11g0168600	1.28555	5.98908e-06
Os08g0538200	1.28527	1.34062e-05
Os12g0576700	1.28119	0.000465302
Os06g0218300	1.27865	0.00575594
Os04g0463500	1.27651	0.0224273
Os11g0607900	1.27581	0.0166895
Os11g0441500	1.27479	0.000737841
Os03g0170900	1.27474	0.000388484
Os02g0618100	1.27155	1.67119e-06
Os02g0511800	1.27132	0.011387
Os01g0124650	1.27126	7.38626e-08
Os01g0840100	1.27083	0.000275628
Os01g0720400	1.26933	0.00177734
Os11g0592000	1.2688	0.000102567
Os01g0756300	1.26609	0.00950174
Os08g0138100	1.26518	0.0197325
Os11g0666200	1.26183	2.76338e-05
Os04g0688100	1.26085	7.63018e-11
Os06g0215600	1.25921	1.33236e-07
Os03g0125100	1.25876	3.51164e-05
Os01g0695800	1.25652	0.00979786
Os03g0744650	1.25251	6.22491e-09
Os05g0320700	1.25237	3.68034e-10
Os04g0218400	1.25123	0.000571636
Os10g0478300	1.25028	6.30041e-05
Os05g0451100	1.2456	0.000204692
Os03g0431200	1.2446	0.000575105
Os03g0114800	1.24322	2.55451e-06
Os07g0175600	1.24088	2.37253e-05
Os08g0409100	1.24046	6.90792e-11
Os04g0527000	1.23896	7.62687e-05
Os01g0940000	1.23826	0.0231803
Os01g0946600	1.236	0.00284687
Os05g0159300	1.2356	0.000538636
Os06g0201200	1.23555	0.0299993
Os01g0885700	1.23022	0.0218894
Os11g0210500	1.22909	1.52445e-05
Os01g0674800	1.2289	0.00422829
Os06g0216700	1.22822	2.60367e-07
Os07g0154100	1.22626	0.00327634
Os10g0154700	1.22592	0.000234535
Os01g0124100	1.22296	0.00903587
Os05g0156500	1.2209	3.10372e-06
Os01g0858900	1.22053	7.65511e-05
Os04g0616200	1.21911	0.000571636
Os11g0701200	1.21879	0.00865435
Os12g0258700	1.21636	0.000279533
Os09g0133600	1.21466	5.20171e-10
Os10g0517500	1.21356	0.0377476
Os02g0716500	1.21253	2.34873e-11
Os05g0130100	1.21228	0.0264371
Os01g0888800	1.21104	0.0114064
Os12g0571000	1.21103	0.00955673
Os10g0370500	1.211	1.07216e-06
Os02g0702100	1.20957	0.0382932
Os04g0606200	1.20946	1.02898e-08
Os11g0275200	1.2082	0.0108769
Os08g0499000	1.20738	0.00299304
Os08g0124000	1.20633	0.0001301
Os10g0510500	1.2057	0.000225288
Os01g0823100	1.20401	0.00171319
Os03g0325600	1.20267	9.12749e-05
Os07g0688200	1.20252	4.69509e-05
Os01g0298400	1.20226	0.0414764
Os02g0712500	1.20213	0.00327634
Os01g0623500	1.20195	5.28639e-06
Os03g0790500	1.20145	0.0176966
Os09g0504000	1.19874	8.41876e-07
Os12g0448900	1.19443	2.15103e-05
Os06g0493100	1.19359	9.54829e-07
Os10g0580900	1.19314	8.54605e-06
Os10g0361000	1.19297	0.0250503
Os01g0223900	1.18666	0.00235782
Os01g0158400	1.1797	0.0126282
Os05g0495900	1.17819	0.000127025
Os05g0588900	1.17764	0.0157926
Os07g0162400	1.17425	0.0128622
Os12g0556200	1.17402	0.000298377
Os09g0517100	1.17362	0.012971
Os07g0592600	1.17158	0.00050374
Os04g0209200	1.17038	0.0115626
Os07g0533800	1.17009	0.000437843
Os08g0150700	1.16951	0.00189368
Os02g0153400	1.16948	0.00500757
Os07g0638100	1.16934	1.10802e-06
Os04g0101400	1.16823	0.000129672
Os12g0623900	1.16637	6.16629e-08
Os08g0158600	1.16601	0.00047475
Os02g0212300	1.16589	0.0452997
Os06g0111500	1.16502	3.16126e-09
Os01g0559750	1.16412	4.74071e-06
Os11g0455800	1.16251	2.44269e-11
Os12g0516400	1.15951	0.00120918
Os01g0613800	1.15694	0.00492482
Os01g0878400	1.15686	0.0327817
Os03g0270000	1.15623	0.000314633
Os05g0526700	1.15535	0.0207282
Os03g0213100	1.15424	1.67668e-08
Os10g0577500	1.15381	0.000311854
Os07g0575900	1.15301	2.79637e-05
Os02g0569400	1.15094	0.00178677
Os11g0113300	1.15087	2.01214e-08
Os10g0352000	1.14712	0.00550831
Os09g0399800	1.14609	7.18256e-05
Os07g0649300	1.14554	0.0438201
Os07g0583600	1.14297	0.000183172
Os03g0268600	1.14276	0.0240762
Os04g0208200	1.13935	8.99162e-05
Os03g0286300	1.13879	4.72093e-08
Os03g0402800	1.13702	0.000100417
Os07g0537500	1.13692	0.00422985
Os04g0402100	1.13625	8.95953e-09
Os06g0231600	1.135	0.0168814
Os05g0142000	1.13386	2.82724e-05
Os03g0724600	1.13211	0.016313
Os02g0319300	1.13194	0.000335694
Os04g0430700	1.13174	9.3484e-07
Os12g0630500	1.13079	0.00016037
Os03g0252100	1.12821	0.000241972
Os10g0469700	1.12802	0.00834346
Os01g0883900	1.12682	5.28639e-06
Os04g0631600	1.12438	1.18489e-05
Os03g0440900	1.12368	1.81378e-07
Os01g0369700	1.12354	2.15928e-05
Os12g0158600	1.12246	0.0415783
Os06g0215100	1.12198	0.00614642
Os02g0179200	1.11991	0.0163104
Os04g0149400	1.11807	1.62929e-05
Os10g0536400	1.116	7.42e-08
Os01g0960900	1.11479	0.0456976
Os03g0183500	1.11253	0.00476999
Os01g0727500	1.11238	0.00145992
Os01g0180800	1.1109	5.62019e-06
Os01g0780800	1.10987	0.0167352
Os02g0551100	1.10868	9.47382e-05
Os09g0375000	1.10729	0.00308707
Os01g0214500	1.10651	0.0031936
Os12g0270300	1.10643	0.0106038
Os06g0131300	1.10639	1.19827e-07
Os01g0588900	1.10565	0.0105138
Os01g0974400	1.10539	9.7207e-05
Os06g0133500	1.1052	0.0251741
Os10g0189600	1.10507	0.00496658
Os01g0716500	1.10327	0.0252857
Os04g0645100	1.10037	1.56222e-05
Os08g0434300	1.09853	0.000227744
Os07g0509800	1.09532	8.77477e-08
Os06g0579100	1.09433	0.000442441
Os02g0548700	1.09431	0.000384871
Os07g0643400	1.09402	0.027299
Os06g0548200	1.09359	0.0463473
Os01g0274800	1.09267	0.00981743
Os04g0667400	1.09249	0.00612339
Os10g0162100	1.08873	0.00542603
Os01g0974200	1.08871	8.64203e-05
Os09g0456800	1.08547	0.0038922
Os03g0157900	1.0853	4.44113e-07
Os10g0468500	1.08445	0.00240105
Os03g0610800	1.08029	0.00591982
Os01g0793800	1.07961	0.000160101
Os10g0482900	1.07945	0.000257873
Os05g0363200	1.07876	4.76077e-08
Os06g0239200	1.07576	0.00541408
Os02g0696500	1.07468	0.0480161
Os03g0194900	1.07112	1.38175e-05
Os12g0116700	1.06982	0.00638422
Os05g0490800	1.06922	0.00116185
Os03g0797400	1.06824	0.00261295
Os07g0537600	1.06821	0.00735811
Os03g0845000	1.06644	8.41089e-07
Os11g0107600	1.06509	0.0157926
Os05g0531500	1.06494	0.0152978
Os06g0175500	1.06462	1.13073e-07
Os07g0605400	1.06455	4.46932e-08
Os04g0450900	1.06434	0.000465302
Os07g0105700	1.06287	0.000728409
Os04g0308000	1.06261	0.00095019
Os03g0664800	1.06057	0.0177812
Os01g0137700	1.06027	0.037806
Os02g0556000	1.05935	0.0262434
Os08g0528500	1.05854	0.00298184
Os10g0521500	1.05848	0.00230435
Os06g0142300	1.05842	0.00122861
Os05g0159200	1.0578	0.000375062
Os01g0257300	1.05692	2.19171e-05
Os01g0276200	1.05602	0.00283881
Os02g0119600	1.0556	0.00594097
Os01g0920500	1.05542	0.00104765
Os02g0794600	1.05521	0.019892
Os03g0319300	1.05488	1.72384e-05
Os12g0478200	1.0525	0.00582094
Os03g0143400	1.05224	0.00152274
Os04g0618700	1.05106	0.00536027
Os12g0167700	1.04983	0.0194925
Os06g0288100	1.04971	0.000393951
Os01g0113300	1.04886	0.00345851
Os01g0172600	1.04722	1.40852e-05
Os01g0817100	1.04683	0.0168672
Os10g0457600	1.04634	4.91307e-07
Os07g0672600	1.04627	0.0352035
Os02g0668100	1.04568	0.000196726
Os03g0667300	1.04455	0.036369
Os04g0429800	1.04328	0.000672706
Os09g0258000	1.04316	5.40069e-07
Os10g0450400	1.04312	0.00647382
Os02g0130100	1.04188	0.00718911
Os02g0705400	1.04058	0.00510611
Os06g0147600	1.04053	0.0169505
Os12g0154700	1.03993	0.00529406
Os01g0765600	1.03914	3.94286e-09
Os01g0839100	1.03579	0.00210815
Os06g0282000	1.03407	0.0303672
Os05g0136900	1.03308	0.00153541
Os06g0133800	1.03298	9.73741e-07
Os05g0200700	1.03235	0.000556654
Os04g0356600	1.03182	0.0210761
Os02g0696700	1.03157	0.000588794
Os03g0254800	1.03038	6.139e-07
Os01g0764400	1.02989	3.02803e-05
Os05g0142100	1.02689	7.78322e-08
Os03g0413400	1.02659	0.000138072
Os06g0250600	1.0259	0.0077139
Os06g0653900	1.02353	1.80394e-05
Os11g0531700	1.0233	0.012971
Os04g0512400	1.02273	0.00456633
Os05g0318700	1.02161	9.95198e-05
Os03g0132000	1.02071	6.16364e-06
Os07g0615200	1.02007	9.38254e-06
Os03g0695425	1.01857	6.45703e-05
Os03g0726500	1.01795	4.95043e-07
Os02g0592400	1.01653	0.000236521
Os07g0240300	1.01643	4.94828e-05
Os06g0248500	1.01501	0.0475559
Os03g0374400	1.01319	0.000596999
Os03g0321900	1.01283	0.0491579
Os03g0397700	1.01282	0.0100791
Os03g0375900	1.01258	0.000850369
Os07g0541800	1.01201	0.0186797
Os08g0473900	1.01189	0.0331247
Os05g0465000	1.01142	0.0299352
Os06g0154500	1.0104	1.21788e-05
Os01g0214800	1.00979	1.88481e-06
Os05g0530400	1.00931	0.00782131
Os02g0465600	1.00924	0.011302
Os03g0854000	1.00881	0.00364444
Os08g0260600	1.00878	2.45359e-07
Os11g0151400	1.00724	0.040326
Os07g0502200	1.00685	0.0193193
Os10g0320100	1.00625	0.0275787
Os11g0213800	1.00569	0.00947511
Os07g0691300	1.00553	0.00042074
Os09g0472100	1.00291	1.50711e-05
Os07g0543700	0.999116	1.28374e-06
Os06g0150400	0.998475	0.00467649
Os09g0412700	0.997644	0.000835146
Os03g0833900	0.997517	0.000318324
Os06g0134400	0.997231	0.0460979
Os08g0498100	0.995396	1.28374e-06
Os04g0634700	0.994935	0.0027065
Os03g0759000	0.991217	0.00327634
Os06g0605900	0.990254	7.78322e-08
Os02g0799000	0.98805	0.0331203
Os05g0168500	0.987916	5.25468e-07
Os03g0405500	0.987025	0.000105796
Os02g0682500	0.986501	7.36775e-06
Os09g0567500	0.986322	0.0410495
Os09g0415700	0.985765	0.000318324
Os09g0462200	0.98537	0.0193801
Os07g0524900	0.985065	0.00325935
Os02g0620400	0.983794	0.000289263
Os01g0257100	0.982665	0.000473601
Os09g0572700	0.982309	0.000149196
Os05g0108800	0.97892	7.10353e-07
Os01g0588200	0.977922	0.00740633
Os08g0114300	0.977342	1.23702e-05
Os06g0226000	0.976199	2.79239e-05
Os07g0580800	0.975599	0.0058445
Os01g0185500	0.974812	0.0269563
Os07g0121401	0.974069	0.0265177
Os01g0784500	0.973599	0.049731
Os03g0230300	0.973562	0.00374739
Os08g0475100	0.973106	0.00526081
Os08g0475400	0.972944	0.000301876
Os04g0636100	0.970968	0.00580076
Os04g0119500	0.970644	0.00762547
Os01g0851700	0.96756	0.00355072
Os06g0225800	0.966267	0.00203168
Os01g0612500	0.96584	0.00442747
Os03g0757900	0.964374	0.00107362
Os12g0624000	0.962656	1.18459e-05
Os04g0533900	0.961847	0.01438
Os03g0822200	0.961161	2.36771e-05
Os04g0527700	0.960057	0.0317961
Os02g0584200	0.9584	5.10918e-09
Os08g0557600	0.957021	4.55518e-05
Os09g0451500	0.95635	7.72076e-05
Os06g0604300	0.956344	0.00216883
Os03g0296400	0.955045	1.74238e-05
Os02g0261100	0.954473	2.90527e-06
Os06g0203600	0.952656	0.0151142
Os09g0542800	0.951555	0.0185051
Os01g0829800	0.951362	1.1334e-05
Os10g0542900	0.950677	0.00943134
Os12g0245000	0.949819	0.0493953
Os03g0773300	0.946594	0.000255842
Os01g0969100	0.94638	0.000282283
Os02g0796900	0.944837	0.00174563
Os04g0600200	0.944708	0.00112097
Os05g0196100	0.943938	0.00385858
Os08g0425700	0.942575	2.14841e-05
Os01g0287600	0.941724	0.000133854
Os11g0155100	0.94169	0.0444898
Os12g0638300	0.941336	0.0267458
Os03g0278200	0.941089	3.6203e-05
Os02g0241300	0.940724	0.00273934
Os04g0441800	0.939373	0.000659973
Os07g0694700	0.938025	7.14207e-09
Os06g0651000	0.93795	0.00598897
Os03g0267500	0.934981	2.83373e-05
Os04g0671200	0.933634	0.0188354
Os09g0441400	0.932695	0.0024503
Os07g0121000	0.932438	0.0138139
Os01g0752200	0.931308	0.000859171
Os07g0201100	0.930941	0.00138568
Os02g0673700	0.930544	2.82794e-05
Os03g0122300	0.929039	0.00115155
Os12g0560300	0.928863	7.89749e-05
Os02g0755000	0.928336	0.000109027
Os05g0105000	0.92828	6.09642e-05
Os11g0121300	0.927902	0.0465829
Os07g0585900	0.926395	0.0168375
Os09g0572900	0.924967	0.000440031
Os05g0574600	0.924038	0.0102424
Os05g0401500	0.923346	0.00123846
Os07g0622000	0.923174	0.000690168
Os03g0829200	0.923165	0.0061506
Os09g0413600	0.922932	0.000792549
Os06g0186500	0.922844	0.000932808
Os01g0699900	0.922498	0.000114623
Os02g0717600	0.921742	9.06813e-05
Os07g0673200	0.921516	0.0162377
Os05g0187800	0.921405	9.46292e-05
Os01g0739200	0.92052	7.18178e-05
Os01g0203000	0.917413	0.000938957
Os04g0653700	0.917156	0.0243574
Os10g0431900	0.916246	1.92327e-05
Os06g0294600	0.916194	2.76338e-05
Os02g0164800	0.916012	0.00143856
Os09g0532000	0.914578	0.0413945
Os06g0470000	0.913738	4.52456e-06
Os03g0851500	0.910712	3.1452e-05
Os02g0787800	0.909948	3.84911e-05
Os02g0590800	0.908662	0.00278866
Os01g0884400	0.908475	0.0129171
Os02g0300700	0.908444	0.000823361
Os05g0447700	0.908145	0.00973948
Os05g0507300	0.903868	0.014167
Os05g0152201	0.902392	6.10961e-05
Os12g0443500	0.901368	0.0143291
Os01g0794500	0.895444	1.96596e-05
Os05g0320800	0.895398	0.00232736
Os05g0586200	0.894888	0.000563085
Os12g0145700	0.892042	0.011387
Os02g0526400	0.891632	0.0326402
Os03g0617900	0.891411	2.02438e-05
Os08g0128300	0.891126	0.00471149
Os07g0418600	0.888646	8.54012e-05
Os04g0650300	0.888557	0.00129516
Os12g0164600	0.887618	0.0208467
Os04g0585000	0.886494	0.00302419
Os08g0446200	0.885853	0.0192506
Os12g0221600	0.885712	0.000173028
Os04g0526800	0.884974	0.00122924
Os05g0227600	0.883286	0.00156904
Os02g0740700	0.882923	0.0456976
Os07g0678300	0.88269	0.0254813
Os01g0132000	0.882263	0.00790176
Os04g0618200	0.881972	0.00240425
Os11g0686100	0.880301	0.00824146
Os04g0412000	0.880247	0.0012141
Os07g0673900	0.87957	0.000542326
Os04g0509600	0.879292	5.13907e-06
Os03g0788500	0.878016	0.0323571
Os06g0342200	0.87743	9.66656e-06
Os05g0578500	0.877348	0.0140182
Os03g0650900	0.877331	0.0076406
Os01g0959200	0.876688	0.0126072
Os09g0555500	0.876205	0.0242751
Os03g0795300	0.876122	0.0148223
Os10g0442900	0.874712	0.00752108
Os08g0191100	0.873864	1.4105e-07
Os04g0244800	0.87362	0.0084682
Os05g0395400	0.873236	0.0375892
Os12g0104800	0.872994	0.00556301
Os03g0277600	0.8721	0.00213639
Os11g0604600	0.872076	0.0013481
Os09g0379900	0.871413	0.00733586
Os04g0288100	0.871226	0.0297774
Os03g0438100	0.868924	2.58743e-06
Os03g0654400	0.866818	0.0334161
Os01g0878700	0.866793	0.0322581
Os02g0173200	0.866611	0.0001529
Os01g0837000	0.86167	0.00215754
Os07g0542400	0.860895	0.0120229
Os06g0561200	0.86041	0.0013481
Os01g0879200	0.860344	0.000888096
Os05g0135700	0.860228	3.70895e-06
Os03g0145900	0.860122	0.0342618
Os10g0536000	0.859066	0.000154433
Os09g0365900	0.859053	0.00370413
Os06g0231300	0.85863	0.000342064
Os03g0850900	0.858501	0.00151583
Os01g0689900	0.857148	0.000919869
Os05g0550800	0.856387	0.0047725
Os02g0227200	0.856338	0.000102567
Os04g0580800	0.856239	0.0313841
Os04g0569300	0.85603	0.0211129
Os12g0281300	0.855372	0.001434
Os11g0433500	0.854502	5.14943e-05
Os06g0727400	0.854095	0.00261295
Os01g0880300	0.853794	0.000817669
Os01g0914800	0.853509	0.00105057
Os03g0784700	0.852807	0.0017768
Os02g0686100	0.851342	0.00688346
Os02g0764700	0.848181	0.0373234
Os09g0553300	0.847147	0.000364917
Os07g0230400	0.846986	0.00177775
Os01g0834900	0.846463	0.000527033
Os02g0200300	0.845887	0.0109152
Os02g0100300	0.845202	5.18365e-05
Os09g0494200	0.845168	0.0189348
Os01g0127700	0.844981	0.0485449
Os02g0813500	0.844913	2.99127e-05
Os01g0728300	0.843969	0.0491579
Os10g0573800	0.84359	0.0224989
Os08g0203600	0.842375	0.00294169
Os08g0192800	0.842175	0.000817669
Os04g0619000	0.841691	0.00104388
Os01g0863300	0.840789	0.00513872
Os06g0214850	0.838898	0.0251648
Os01g0238500	0.837196	3.71383e-05
Os01g0926300	0.836411	6.03868e-06
Os04g0434800	0.836053	9.77834e-05
Os07g0631300	0.835709	0.00122924
Os08g0503200	0.834967	9.34112e-05
Os03g0787300	0.832634	0.000375322
Os02g0649800	0.831854	0.00275722
Os06g0548000	0.830835	0.00565689
Os02g0605900	0.83048	0.0492945
Os03g0327800	0.829647	0.00354452
Os02g0761600	0.829261	0.0443236
Os06g0725100	0.828703	0.000542043
Os01g0757500	0.828587	0.0120997
Os03g0762500	0.828586	0.0311401
Os07g0251200	0.827765	0.000772048
Os04g0650800	0.827255	1.82859e-05
Os01g0254200	0.826809	6.95113e-05
Os04g0535400	0.82531	0.0463093
Os03g0638900	0.824903	0.00839131
Os02g0601300	0.824744	4.18186e-05
Os05g0528000	0.823364	0.0104449
Os09g0362800	0.823077	0.00679678
Os07g0461900	0.82229	0.0282963
Os03g0862200	0.821752	0.0322932
Os03g0283100	0.819968	0.00310458
Os05g0282900	0.819633	0.0435882
Os01g0628700	0.81737	0.0016114
Os06g0666400	0.817252	0.0101163
Os09g0412400	0.816621	0.000171542
Os05g0105200	0.815207	0.0243816
Os02g0165100	0.815107	0.0051597
Os05g0231700	0.814939	5.51134e-06
Os06g0726300	0.814315	0.0109482
Os09g0394300	0.814088	0.0484873
Os03g0734300	0.814012	0.000609684
Os02g0191300	0.81311	0.0168671
Os11g0634200	0.812754	0.000164008
Os05g0592300	0.812226	0.00402238
Os02g0437200	0.812147	0.0224216
Os07g0246200	0.810286	0.000821233
Os03g0599800	0.810105	0.000571833
Os02g0171100	0.809511	0.0153084
Os07g0683200	0.809215	0.0143159
Os02g0498700	0.809098	0.00081124
Os01g0113200	0.808869	0.0342663
Os01g0948500	0.808787	0.000413182
Os03g0685500	0.808345	0.000119897
Os05g0287800	0.80789	0.00969852
Os05g0419600	0.806306	0.0026076
Os04g0543500	0.805944	0.0188354
Os11g0175400	0.805838	0.0310931
Os03g0700700	0.805365	0.00374662
Os03g0815100	0.804592	0.023407
Os05g0298200	0.804217	0.00249623
Os02g0626400	0.803502	9.52372e-05
Os02g0669100	0.803112	0.0181379
Os01g0267600	0.80297	0.0378574
Os05g0120200	0.802688	0.00119414
Os04g0635400	0.802567	0.0257331
Os10g0112600	0.802123	0.00136693
Os02g0274900	0.802027	0.00210557
Os09g0423600	0.800817	0.00380516
Os02g0572400	0.800186	0.00541408
Os02g0712600	0.799254	0.0375951
Os01g0534900	0.79813	8.23248e-06
Os02g0329800	0.797129	0.00351386
Os07g0558000	0.793826	0.0247074
Os10g0537800	0.793295	0.00471149
Os10g0370800	0.793244	0.000932808
Os01g0185300	0.791548	0.00102495
Os07g0106200	0.791504	0.00028914
Os07g0539700	0.791403	0.0456976
Os10g0159300	0.790726	0.00114085
Os10g0407400	0.790047	0.0114871
Os03g0777500	0.790037	0.0035061
Os02g0654700	0.789992	0.00113448
Os01g0120400	0.789325	0.00529671
Os01g0814900	0.787753	0.00725354
Os01g0880200	0.787624	0.00368052
Os09g0439200	0.787232	0.0217453
Os01g0936600	0.787166	0.00277223
Os04g0678400	0.786986	0.0308075
Os01g0778800	0.785928	0.000856986
Os08g0269600	0.784441	0.0483612
Os08g0459600	0.78418	0.00107542
Os02g0625500	0.784157	0.00147863
Os10g0411700	0.781305	0.000360151
Os12g0515600	0.781048	0.00517345
Os01g0190300	0.780974	0.000124357
Os04g0623500	0.77996	0.000404014
Os01g0717000	0.776808	0.0325443
Os06g0103500	0.775581	7.45652e-06
Os03g0165600	0.774725	0.000510268
Os01g0550100	0.774121	5.94884e-05
Os03g0713100	0.773881	0.00605855
Os01g0511000	0.772478	0.0213732
Os01g0237500	0.772364	0.0467214
Os03g0386500	0.771446	0.0431013
Os09g0536700	0.771155	0.00512034
Os01g0621900	0.771118	0.0017551
Os06g0184400	0.770941	0.00522569
Os09g0571200	0.77094	0.0467734
Os08g0250700	0.769719	0.0473264
Os03g0815200	0.768596	0.000252842
Os09g0461900	0.768511	0.0323571
Os11g0637501	0.767781	0.00448198
Os02g0648100	0.766905	0.0270597
Os03g0724300	0.766449	0.0104072
Os01g0231700	0.76602	0.00118165
Os02g0139600	0.765327	0.0102424
Os07g0186000	0.764857	2.07804e-05
Os03g0565100	0.76418	0.00133359
Os02g0481000	0.76393	0.000342064
Os04g0530200	0.762967	0.000124605
Os01g0375200	0.762909	0.00363921
Os02g0709600	0.762748	0.0158281
Os05g0161800	0.761925	0.0111005
Os04g0685400	0.761646	0.00614642
Os11g0604700	0.761034	0.0456575
Os04g0586000	0.761029	0.00383605
Os01g0644900	0.760738	0.0355695
Os04g0485300	0.760277	0.00034316
Os08g0562600	0.760219	0.00114092
Os01g0639200	0.760038	0.00385467
Os02g0224800	0.758387	0.0121884
Os10g0479700	0.757744	0.00535692
Os06g0115100	0.757376	0.000275115
Os11g0258900	0.756532	0.00185172
Os04g0162500	0.755135	0.00273776
Os08g0445700	0.754707	0.0463992
Os04g0102500	0.754346	0.0313841
Os01g0865100	0.751735	5.57518e-05
Os10g0477100	0.751444	0.0117543
Os01g0934400	0.75064	0.0427943
Os06g0229200	0.750552	0.000621004
Os03g0337900	0.750474	0.0157926
Os06g0731800	0.749128	0.019236
Os01g0871300	0.748456	0.00281405
Os04g0194500	0.74774	0.00657938
Os04g0612600	0.747042	0.00021505
Os06g0328400	0.746632	0.00190689
Os03g0431100	0.746311	0.000242811
Os01g0611100	0.745419	0.00240425
Os11g0657300	0.745035	0.0103172
Os01g0739300	0.74418	0.000331241
Os03g0189400	0.742051	0.0037271
Os07g0187900	0.742026	0.0163467
Os04g0523600	0.74078	0.016179
Os11g0622800	0.739474	0.0199233
Os01g0948600	0.739195	1.12935e-05
Os08g0261100	0.739132	0.00296982
Os02g0332200	0.736175	0.000275211
Os10g0544900	0.735854	0.000289263
Os03g0579300	0.735675	0.00963827
Os01g0211600	0.735354	0.0227981
Os03g0757000	0.735	0.0170039
Os02g0228300	0.734241	0.039813
Os02g0600400	0.733292	0.00363654
Os12g0548501	0.732453	0.0313896
Os08g0156700	0.731835	0.000928942
Os11g0588300	0.731066	0.00857785
Os09g0556000	0.730136	0.00282685
Os01g0297200	0.729498	0.0494842
Os02g0121100	0.729154	0.000180548
Os02g0669500	0.728289	0.0191766
Os11g0591800	0.727789	0.00632858
Os05g0597100	0.727646	0.00170813
Os04g0623300	0.727064	0.00324632
Os03g0102100	0.726888	0.0438201
Os11g0199200	0.726781	0.00022829
Os10g0523700	0.725065	0.000160973
Os08g0187800	0.724305	8.99162e-05
Os08g0440500	0.723806	0.00385858
Os02g0604300	0.723731	0.0308075
Os04g0367400	0.722639	0.000573552
Os02g0704500	0.722578	0.0080726
Os02g0120600	0.721436	0.043244
Os07g0229900	0.720879	0.00034278
Os04g0165500	0.720297	0.0364116
Os01g0305200	0.719445	0.0202698
Os11g0147800	0.719196	0.000472695
Os02g0475300	0.718722	0.0012498
Os04g0429450	0.717871	0.0002599
Os09g0556200	0.717117	0.0184835
Os03g0268400	0.716814	0.000960215
Os01g0357900	0.716537	0.00705233
Os04g0667600	0.715987	0.0190386
Os02g0478700	0.715825	0.000831168
Os11g0198200	0.715441	0.00481862
Os03g0128700	0.715155	4.3307e-05
Os06g0589600	0.714229	0.0181107
Os10g0579600	0.713311	0.0180441
Os02g0673600	0.71262	0.000608729
Os06g0663900	0.711163	0.0463473
Os03g0792900	0.711126	0.00151994
Os06g0143700	0.710488	0.0138476
Os06g0143100	0.710157	0.00266979
Os06g0697600	0.709934	0.00079974
Os07g0604000	0.709739	0.00016292
Os04g0165700	0.70873	0.00965398
Os01g0773100	0.708295	0.0357812
Os02g0664300	0.70764	0.00170858
Os04g0639100	0.706426	0.0316759
Os05g0494000	0.706294	0.000238909
Os04g0321700	0.706245	0.0300409
Os06g0240001	0.705177	0.0395669
Os03g0148700	0.704221	0.0441176
Os10g0577600	0.704182	0.0323571
Os01g0910500	0.704176	0.00236311
Os02g0133800	0.703175	0.003074
Os03g0343400	0.702417	0.0042316
Os03g0839900	0.701316	0.0103587
Os05g0437900	0.701119	0.00573821
Os03g0773150	0.699065	0.000745224
Os09g0237600	0.69738	0.0235682
Os03g0187600	0.696323	0.0172791
Os07g0185000	0.695203	0.00161378
Os03g0849600	0.695117	0.00630357
Os10g0413101	0.694948	0.00295457
Os07g0163000	0.694889	0.0477139
Os01g0672500	0.694666	0.00178089
Os11g0473000	0.694516	0.00591982
Os12g0239300	0.694318	0.00215934
Os11g0475000	0.69387	0.0196921
Os09g0558200	0.692332	0.00547489
Os05g0392700	0.692035	0.0109597
Os04g0498200	0.691927	4.39945e-05
Os01g0908700	0.691235	0.00814091
Os05g0474400	0.690853	0.00238746
Os05g0382600	0.689135	0.0322144
Os03g0171600	0.688498	0.00365793
Os05g0169000	0.688338	0.00330285
Os01g0347600	0.688083	0.00349976
Os01g0854000	0.687738	0.000138452
Os08g0525000	0.684512	0.00344152
Os03g0127900	0.684455	0.0136362
Os08g0500700	0.68428	0.00115799
Os01g0135900	0.683825	0.0240909
Os07g0619200	0.682369	2.1782e-05
Os02g0608500	0.681415	0.00947511
Os06g0101300	0.681284	0.0147051
Os02g0226000	0.681242	0.0199652
Os01g0595600	0.681143	0.0452003
Os03g0325400	0.680952	0.0280509
Os06g0257200	0.680748	0.00485204
Os03g0358100	0.680469	0.000241972
Os11g0618700	0.679716	0.0171331
Os12g0131100	0.679517	0.0299352
Os08g0129600	0.679323	0.0288982
Os05g0208000	0.678867	0.00123449
Os05g0468700	0.678252	0.0186797
Os02g0126400	0.678152	0.0158662
Os09g0408000	0.677344	0.00161202
Os05g0420600	0.677004	0.0250503
Os11g0621000	0.676585	0.0116055
Os11g0149400	0.676334	0.00963476
Os07g0677200	0.676267	0.0286374
Os03g0181800	0.674664	0.033644
Os02g0580300	0.674229	0.000539143
Os04g0517000	0.673771	0.0391436
Os06g0143900	0.673732	0.00154756
Os01g0108000	0.673249	0.0253028
Os03g0280000	0.673155	0.000541688
Os04g0541500	0.670982	0.000239108
Os03g0748900	0.670933	0.0052791
Os03g0704700	0.670855	0.00161669
Os06g0265000	0.670776	0.00357058
Os02g0760400	0.670637	0.0268314
Os02g0798100	0.669566	0.0441648
Os02g0749500	0.668841	0.00237535
Os01g0898900	0.668801	0.0399656
Os04g0671100	0.668147	0.0273957
Os09g0242600	0.667615	0.0131718
Os03g0278000	0.66561	0.0032243
Os11g0673600	0.665477	0.00984124
Os08g0151400	0.665303	0.0125527
Os03g0410900	0.664701	0.00238746
Os02g0721700	0.664683	0.006501
Os03g0123600	0.664338	0.000498799
Os12g0149900	0.664332	0.00307627
Os10g0377400	0.663822	0.0158348
Os03g0139100	0.663042	0.00107078
Os05g0147400	0.662036	0.00882253
Os05g0144900	0.660677	0.0472602
Os10g0578900	0.659937	0.010614
Os10g0450800	0.659351	0.0314337
Os06g0651100	0.658177	0.0309338
Os04g0597800	0.657678	0.0150533
Os03g0857750	0.656764	0.0170302
Os10g0188400	0.655704	0.0250503
Os07g0177300	0.655121	0.00110129
Os02g0829900	0.655088	0.00673683
Os07g0584500	0.654668	0.00241528
Os02g0519700	0.653434	0.000109582
Os06g0479400	0.65337	0.0185505
Os10g0156300	0.653066	0.0167315
Os02g0550100	0.652582	0.000533242
Os12g0236400	0.652153	0.0349677
Os05g0549700	0.651821	0.0005989
Os01g0755700	0.651495	0.00241528
Os02g0827100	0.651333	0.0466134
Os08g0550100	0.651242	0.0456976
Os06g0695600	0.650777	0.0013481
Os07g0568600	0.650764	0.000755392
Os01g0830700	0.650637	0.00916012
Os03g0701400	0.65021	0.0355219
Os06g0152100	0.6502	0.00306102
Os02g0606800	0.649262	0.000941232
Os01g0300600	0.649018	0.00404731
Os03g0401300	0.648773	0.0114115
Os11g0482200	0.647468	0.0308328
Os01g0183000	0.64726	0.0180291
Os03g0259900	0.645275	0.00994047
Os02g0608600	0.644313	0.00703932
Os02g0103700	0.643937	0.00331526
Os08g0566900	0.643691	0.00220751
Os04g0637000	0.643519	0.000900438
Os01g0108600	0.643232	0.0258018
Os08g0452900	0.642656	0.0308931
Os05g0585500	0.64256	0.0128833
Os01g0757200	0.642509	0.00857785
Os03g0327600	0.642469	0.0151214
Os12g0638900	0.642236	0.00858012
Os10g0442800	0.642217	0.0077139
Os03g0331900	0.641965	0.0193154
Os03g0586800	0.641208	0.0122325
Os08g0113100	0.639803	0.0024195
Os05g0454500	0.638379	0.00310044
Os02g0317700	0.638292	0.0170219
Os05g0335800	0.637338	0.0272839
Os07g0290200	0.63668	0.0010362
Os07g0603600	0.636094	0.0333766
Os02g0611800	0.636007	0.0205141
Os01g0959800	0.63529	0.00612142
Os02g0794700	0.634867	0.00263279
Os01g0860500	0.634511	0.00999774
Os05g0100800	0.634305	0.00677931
Os12g0154600	0.634197	0.049386
Os06g0166900	0.633948	0.00943944
Os02g0102900	0.633765	0.0237784
Os09g0249000	0.631861	0.0247074
Os09g0535000	0.631001	0.00245982
Os05g0135800	0.630256	0.00963463
Os04g0212200	0.62942	0.018176
Os04g0402700	0.629209	0.00384179
Os03g0568500	0.628843	0.00601272
Os01g0615300	0.628682	0.00991868
Os02g0710900	0.628191	0.0020929
Os08g0344600	0.62818	0.00653159
Os08g0110500	0.628001	0.00625862
Os03g0854100	0.62799	0.0163818
Os06g0475500	0.627964	0.0401734
Os07g0168300	0.627948	0.013615
Os06g0538900	0.62744	0.00397607
Os01g0658500	0.627437	0.00954794
Os10g0546400	0.626061	0.0399656
Os04g0531500	0.625053	0.0227971
Os04g0408900	0.624996	0.0031936
Os01g0231800	0.624834	0.00355796
Os04g0686200	0.624657	0.00591982
Os07g0176900	0.624557	0.0038741
Os01g0674000	0.624408	0.0301575
Os06g0567000	0.624403	0.00183236
Os12g0224000	0.62419	0.0280956
Os03g0687000	0.624153	0.0284716
Os01g0822200	0.623896	0.0152696
Os03g0111100	0.623636	0.00911548
Os03g0249400	0.623069	0.0322383
Os01g0247700	0.62298	0.00269053
Os03g0309000	0.620878	0.0180291
Os03g0761100	0.619482	0.0220062
Os02g0689500	0.618638	0.0162255
Os07g0617000	0.618009	0.000817203
Os06g0682633	0.617498	0.040326
Os03g0263700	0.615679	0.00494483
Os02g0806400	0.615435	0.00387345
Os07g0573600	0.614883	0.0293167
Os01g0971000	0.614373	0.00905308
Os05g0445500	0.613143	0.000690008
Os07g0211900	0.611962	0.0392823
Os06g0103700	0.61155	0.0128475
Os05g0474500	0.611511	0.0178858
Os06g0714300	0.610778	0.00620109
Os10g0207400	0.610762	0.00303048
Os06g0562600	0.610632	0.00217072
Os09g0420800	0.609992	0.00962873
Os11g0602600	0.609895	0.00344224
Os07g0508300	0.608859	0.0456575
Os02g0121300	0.607624	0.0151142
Os11g0157300	0.607235	0.0281041
Os03g0859800	0.607048	0.0124603
Os08g0436800	0.606215	0.0058445
Os05g0134700	0.606043	0.0358271
Os02g0816700	0.605887	0.0458164
Os10g0437000	0.605495	0.0181107
Os05g0531200	0.604628	0.00241069
Os03g0836000	0.604551	0.0022248
Os05g0491100	0.604514	0.00744782
Os02g0515200	0.604088	0.0368206
Os01g0827400	0.603982	0.043633
Os01g0935700	0.603955	0.0223979
Os05g0522500	0.603498	0.0322221
Os07g0476500	0.602292	0.00903616
Os10g0575000	0.601809	0.00537535
Os09g0565300	0.60126	0.00484078
Os04g0499300	0.60114	0.00200928
Os03g0293500	0.600873	0.0243552
Os01g0767600	0.600472	0.0381745
Os08g0555200	0.599644	0.0297774
Os07g0637400	0.599262	0.0282222
Os07g0585500	0.598677	0.0155602
Os02g0797700	0.598614	0.00484078
Os01g0260700	0.59861	0.00745393
Os07g0507000	0.597866	0.00803545
Os09g0557400	0.597497	0.0370198
Os09g0251800	0.59719	0.0426703
Os01g0675500	0.596346	0.0289172
Os02g0686400	0.596295	0.0314698
Os08g0269500	0.595928	0.0395036
Os05g0494500	0.595684	0.00903587
Os01g0264700	0.595402	0.00550831
Os10g0545200	0.595237	0.0251205
Os01g0974000	0.595078	0.0133765
Os03g0581800	0.594063	0.0120229
Os03g0159100	0.593464	0.00233418
Os05g0112800	0.592806	0.00798173
Os01g0723200	0.592585	0.00684002
Os01g0647100	0.592433	0.0274469
Os03g0390000	0.59217	0.0015123
Os12g0159600	0.591601	0.0157187
Os06g0650100	0.591145	0.0102395
Os05g0414100	0.590747	0.000966196
Os03g0841800	0.589948	0.0152631
Os01g0680700	0.58977	0.0265177
Os10g0162400	0.589581	0.0295723
Os06g0638900	0.589263	0.0218894
Os05g0427300	0.589201	0.00388993
Os01g0723800	0.588925	0.013416
Os09g0540900	0.587936	0.0457168
Os07g0500300	0.587215	0.0332782
Os04g0503600	0.586673	0.00344378
Os06g0654400	0.586534	0.0279801
Os11g0707700	0.586004	0.0120997
Os08g0567200	0.585553	0.00712334
Os12g0571200	0.585268	0.00692539
Os10g0390500	0.585156	0.030765
Os10g0542800	0.584709	0.0125099
Os04g0677500	0.58458	0.0022146
Os10g0170200	0.58145	0.00156219
Os01g0589100	0.578471	0.0182759
Os10g0101200	0.577799	0.0190123
Os01g0339900	0.577649	0.0211603
Os02g0803700	0.577339	0.00573348
Os05g0110900	0.576581	0.00469309
Os03g0314200	0.575843	0.0247517
Os10g0473400	0.574378	0.0421612
Os05g0215700	0.574367	0.00119822
Os01g0239700	0.572956	0.0280599
Os07g0450000	0.571357	0.0299507
Os05g0388600	0.570864	0.047265
Os02g0695800	0.570529	0.00193443
Os01g0654100	0.570445	0.0477515
Os07g0110800	0.570354	0.0186196
Os01g0636700	0.570104	0.0412956
Os09g0115400	0.569646	0.00281969
Os07g0691800	0.569392	0.00903616
Os07g0530700	0.569224	0.0316627
Os05g0556900	0.569197	0.0220946
Os02g0748300	0.568165	0.0199347
Os10g0418300	0.567533	0.00717938
Os04g0338000	0.56732	0.0147741
Os06g0149400	0.56726	0.00113015
EPlOSAG00000041661	0.567002	0.0183093
Os04g0446500	0.56644	0.0300733
Os03g0273800	0.566293	0.0301624
Os08g0522600	0.565974	0.00292958
Os06g0301100	0.565633	0.0299173
Os05g0251500	0.565632	0.00939011
Os03g0224200	0.56561	0.00460072
Os12g0244100	0.565467	0.0124906
Os03g0326000	0.565385	0.0441176
Os09g0560500	0.56536	0.0271333
Os08g0132600	0.565302	0.0406498
Os03g0747800	0.563849	0.00729616
Os06g0136000	0.563529	0.0129225
Os02g0452500	0.562838	0.0200394
Os01g0736900	0.562707	0.00215754
Os02g0550000	0.562604	0.030343
Os02g0220600	0.562583	0.00653159
Os07g0522900	0.561903	0.0200037
Os07g0176500	0.561618	0.0119114
Os03g0804800	0.5611	0.0027296
Os03g0408300	0.560788	0.00607334
Os06g0157000	0.560753	0.0250832
Os05g0278500	0.560324	0.0170677
Os03g0227000	0.560123	0.00753861
Os11g0591100	0.559217	0.0122718
Os03g0744200	0.559104	0.0463905
Os02g0699600	0.558859	0.00811828
Os01g0884300	0.557407	0.0178022
Os04g0462900	0.557369	0.00481313
Os04g0663800	0.555495	0.00895214
Os07g0446600	0.555173	0.0246129
Os05g0187000	0.555036	0.0360179
Os07g0295800	0.554228	0.0345225
Os05g0400500	0.554113	0.0307034
Os04g0687100	0.553163	0.00353767
Os12g0557400	0.552438	0.0395171
Os06g0134000	0.552184	0.00329283
Os05g0443500	0.551461	0.0338907
Os05g0304400	0.551286	0.0243552
Os01g0812900	0.550689	0.0138476
Os03g0289200	0.550389	0.0186196
Os02g0557300	0.550318	0.0200037
Os04g0605900	0.55018	0.0158348
Os03g0381300	0.547958	0.0191526
Os05g0156300	0.547515	0.0077139
Os11g0481200	0.547031	0.0467995
Os08g0525600	0.546427	0.00320763
Os02g0797200	0.546282	0.0322315
Os02g0822400	0.546054	0.00448198
Os01g0615200	0.545991	0.0144091
Os05g0574500	0.545716	0.0146771
Os11g0482100	0.545099	0.0186871
Os05g0417600	0.544728	0.0107032
Os12g0566300	0.544193	0.00426537
Os08g0158500	0.542611	0.0367246
Os04g0519900	0.542415	0.035023
Os11g0151300	0.542383	0.0115885
Os07g0545400	0.541807	0.0115626
Os05g0564200	0.54156	0.000588794
Os02g0307000	0.540907	0.00809875
Os02g0628800	0.54065	0.0204141
Os05g0402700	0.540539	0.019892
Os10g0444700	0.538707	0.0361825
Os02g0491400	0.538548	0.0228259
Os06g0673700	0.538074	0.0495429
Os03g0112400	0.537898	0.0116035
Os04g0372800	0.537415	0.0115786
Os04g0403200	0.537107	0.0376455
Os01g0886000	0.53622	0.0394043
Os07g0492000	0.535406	0.002815
Os01g0888900	0.535222	0.0326402
Os02g0735200	0.53485	0.0196518
Os06g0724100	0.534799	0.0103936
Os07g0663800	0.533685	0.00489281
Os03g0717900	0.533194	0.0196342
Os05g0302700	0.533185	0.00902257
Os05g0436400	0.531789	0.00894464
Os12g0489200	0.531078	0.0284748
Os02g0810400	0.530957	0.0304753
Os04g0376300	0.529157	0.0276497
Os06g0652400	0.52822	0.0463473
Os01g0964133	0.526912	0.0364085
Os12g0406200	0.526678	0.0223979
Os05g0558400	0.524493	0.0114336
Os07g0608700	0.522716	0.0105844
Os02g0478600	0.522296	0.0043242
Os03g0683700	0.52205	0.0381745
Os03g0724700	0.522001	0.0480674
Os02g0718900	0.520837	0.0326402
Os06g0690600	0.5185	0.0313878
Os05g0475300	0.516585	0.0149048
Os03g0859600	0.515414	0.0276849
Os06g0139900	0.515104	0.02911
Os07g0166600	0.514478	0.0130404
Os10g0139700	0.513449	0.0153158
Os08g0326600	0.51305	0.00481313
Os09g0507800	0.512587	0.0282222
Os03g0743900	0.51181	0.0109996
Os04g0185500	0.511761	0.0151452
Os09g0297100	0.510801	0.0144208
Os02g0722700	0.510161	0.0125494
Os03g0390400	0.508826	0.0373378
Os03g0708000	0.506087	0.0247517
Os05g0438800	0.505265	0.033763
Os01g0261100	0.504862	0.0281859
Os07g0603100	0.504076	0.0471703
Os10g0362300	0.503882	0.0289029
Os07g0571100	0.503583	0.012078
Os09g0413500	0.502949	0.0155602
Os02g0814700	0.5018	0.0288982
Os05g0490100	0.500333	0.00764929
Os03g0368900	0.499649	0.0130027
Os03g0823100	0.499326	0.0192802
Os04g0151800	0.499111	0.0122804
Os03g0858100	0.497056	0.0216288
Os06g0566100	0.49588	0.0223644
Os02g0166600	0.493722	0.043997
Os11g0265400	0.493663	0.0216288
Os11g0127700	0.491911	0.027496
Os04g0391500	0.491322	0.0228506
Os07g0683900	0.491007	0.0445111
Os02g0182850	0.490777	0.0282288
Os01g0911200	0.490642	0.0137314
Os01g0918100	0.490374	0.0255607
Os09g0467700	0.489805	0.0361825
Os04g0650000	0.48893	0.00887374
Os01g0747400	0.48878	0.0467927
Os05g0157200	0.488277	0.00749665
Os08g0395300	0.487715	0.0466017
Os12g0586000	0.487692	0.040232
Os11g0174000	0.487548	0.0165837
Os02g0823600	0.48753	0.0326402
Os01g0560000	0.487356	0.0347852
Os05g0140500	0.487142	0.0205181
Os03g0391700	0.486489	0.0156391
Os03g0246800	0.484655	0.0305103
Os08g0117400	0.484018	0.0231315
Os07g0479600	0.483527	0.0411736
Os10g0476600	0.483382	0.045224
Os03g0823700	0.48337	0.0445565
Os02g0742000	0.482852	0.0258884
Os01g0338000	0.482675	0.0420965
Os08g0434700	0.481542	0.0493501
Os01g0837800	0.481101	0.0439552
Os03g0582200	0.480981	0.0274288
Os01g0148700	0.480429	0.0368251
Os08g0496500	0.480299	0.0272249
Os09g0394900	0.479662	0.00975342
Os07g0597000	0.479121	0.0431432
Os02g0522100	0.479088	0.049386
Os08g0482300	0.477288	0.0327182
Os03g0669600	0.476884	0.0220417
Os03g0174800	0.476294	0.00529406
Os06g0647500	0.475148	0.049386
Os04g0653000	0.473936	0.0228259
Os04g0682100	0.473923	0.0310899
Os04g0684200	0.473522	0.041663
Os07g0223400	0.472895	0.030051
Os01g0549700	0.472673	0.03067
Os04g0195000	0.471514	0.0444941
Os01g0686800	0.469113	0.0378454
Os01g0654500	0.467528	0.00792792
Os04g0113800	0.464439	0.0396592
Os01g0836800	0.462793	0.0275225
Os03g0133400	0.460534	0.0191233
Os04g0188500	0.459438	0.0259484
Os07g0508900	0.458528	0.0183301
Os05g0169100	0.454701	0.00553495
Os07g0134800	0.454409	0.0434841
Os02g0137100	0.453704	0.0388337
Os11g0162200	0.453428	0.0467619
Os01g0837300	0.452819	0.0495429
Os11g0545000	0.451834	0.0190655
Os07g0506000	0.449913	0.0398059
Os01g0152300	0.449107	0.0178198
Os08g0112600	0.448966	0.0207395
Os10g0442600	0.445247	0.0145987
Os04g0452000	0.444596	0.0231041
Os01g0267900	0.442424	0.0240909
Os09g0128400	0.442113	0.0124906
Os05g0360400	0.441098	0.0467214
Os05g0208500	0.432014	0.0417125
Os01g0626300	0.430549	0.0299507
Os01g0152700	0.429664	0.0370325
Os03g0796501	0.428231	0.0371833
Os08g0199300	0.424969	0.0351227
Os07g0564700	0.422443	0.0406693
Os09g0485900	0.420192	0.0456976
Os03g0424500	0.419787	0.0480021
Os02g0287000	0.419586	0.0426285
Os05g0557700	0.419238	0.0278213
Os12g0636200	0.418328	0.0190655
Os02g0690700	0.417796	0.0443548
Os08g0258200	0.416292	0.0400658
Os03g0388900	0.412852	0.0352905
Os10g0580200	0.411365	0.0460979
Os06g0580100	0.408775	0.0234983
Os07g0570500	0.408299	0.0300733
Os01g0834500	0.402524	0.0378454
Os03g0811900	-0.370716	0.0336744
Os01g0950300	-0.373733	0.0478671
Os06g0184300	-0.378373	0.0406978
Os07g0490600	-0.384138	0.0422288
Os01g0712700	-0.384828	0.0494842
Os02g0745100	-0.385136	0.0237109
Os12g0567700	-0.385678	0.0296176
Os07g0563800	-0.39326	0.0278432
Os09g0520700	-0.396461	0.0285509
Os05g0238200	-0.399769	0.0445249
Os11g0703900	-0.40293	0.0185051
Os10g0371000	-0.404176	0.0242271
Os08g0425800	-0.40763	0.0223979
Os05g0567100	-0.409561	0.0232461
Os12g0157200	-0.409607	0.0480674
Os03g0299600	-0.410339	0.0447654
Os05g0107700	-0.414238	0.0345027
Os05g0112000	-0.417908	0.0249796
Os01g0178500	-0.417958	0.0491579
Os03g0285900	-0.426076	0.0214421
Os02g0216300	-0.427197	0.0436184
Os03g0843500	-0.428682	0.0274086
Os01g0803200	-0.433668	0.0322581
Os07g0187700	-0.439763	0.0245833
Os02g0656500	-0.440089	0.0396821
Os08g0235800	-0.446185	0.0253028
Os10g0500500	-0.446791	0.0495429
Os02g0575000	-0.447354	0.0374996
Os05g0137300	-0.448142	0.0208467
Os05g0498700	-0.450872	0.030343
Os09g0121050	-0.451847	0.0302635
Os03g0764600	-0.456566	0.0420965
Os05g0561500	-0.456738	0.0242392
Os03g0784900	-0.457533	0.0294574
Os02g0721600	-0.457715	0.0167129
Os08g0545200	-0.459229	0.01116
Os01g0112500	-0.460322	0.0290853
Os04g0624000	-0.461195	0.0291786
Os02g0124800	-0.461297	0.0399084
Os05g0490300	-0.461357	0.0197832
Os04g0609100	-0.462619	0.0169845
Os06g0528600	-0.46269	0.0261143
Os10g0572300	-0.46438	0.0344926
Os12g0149800	-0.464926	0.0285391
Os11g0700500	-0.464941	0.0366138
Os01g0184900	-0.466527	0.0293394
Os05g0508700	-0.466856	0.0182539
Os02g0613200	-0.467838	0.0420965
Os03g0192500	-0.467879	0.0302757
Os03g0577200	-0.46911	0.0151214
Os10g0166300	-0.472802	0.0329122
Os02g0525600	-0.474311	0.0130186
Os03g0576900	-0.474548	0.0233321
Os08g0374100	-0.474634	0.0456969
Os02g0618200	-0.475153	0.0429578
Os09g0361300	-0.475385	0.0334093
Os01g0235300	-0.476609	0.00519709
Os12g0485400	-0.476926	0.0273008
Os06g0174400	-0.47697	0.00990923
Os03g0364400	-0.477181	0.0227971
Os04g0253000	-0.477424	0.00911548
Os07g0475900	-0.477471	0.0240762
Os08g0300300	-0.481205	0.0280509
Os02g0822000	-0.481625	0.0308656
Os03g0756400	-0.482442	0.0247074
Os10g0561900	-0.483748	0.0284748
Os05g0349500	-0.48608	0.00822291
Os03g0784500	-0.487278	0.0450747
Os03g0775500	-0.487711	0.014167
Os01g0514000	-0.487843	0.025288
Os11g0110066	-0.488264	0.0456976
Os02g0651300	-0.488276	0.0142284
Os10g0417800	-0.488425	0.0426971
Os02g0182900	-0.490367	0.0413347
Os06g0215200	-0.491668	0.0282536
Os01g0923000	-0.49189	0.0190302
Os06g0170500	-0.492018	0.0230628
Os01g0283300	-0.492251	0.0040209
Os02g0149800	-0.493501	0.0257136
Os08g0179900	-0.496211	0.00991868
Os05g0554500	-0.497941	0.0295723
Os02g0510200	-0.498347	0.0196431
Os03g0575500	-0.498416	0.00801818
Os06g0116100	-0.498764	0.011387
Os03g0823400	-0.49975	0.00474634
Os01g0933600	-0.500874	0.0404555
Os10g0431000	-0.500976	0.0350455
Os04g0488000	-0.502058	0.0276991
Os09g0433800	-0.504841	0.0413893
Os01g0852200	-0.505917	0.0414899
Os06g0318533	-0.506831	0.0116457
Os05g0429400	-0.506964	0.011387
Os03g0831500	-0.507049	0.0458408
Os02g0766600	-0.50709	0.00385467
Os02g0582600	-0.507261	0.0177563
Os01g0647000	-0.507483	0.0429064
Os05g0407500	-0.507761	0.00592897
Os07g0585000	-0.508058	0.0237379
Os01g0363500	-0.508306	0.0200468
Os07g0644600	-0.50852	0.0115358
Os03g0228400	-0.508683	0.0316688
Os06g0136900	-0.509231	0.030566
Os09g0424300	-0.511093	0.0154763
Os04g0611300	-0.512936	0.00555237
Os02g0512000	-0.51306	0.00453324
Os03g0263800	-0.51377	0.0103936
Os04g0559700	-0.514206	0.00585921
Os12g0613300	-0.516787	0.0352694
Os01g0952600	-0.517042	0.0274286
Os11g0701700	-0.517781	0.019892
Os07g0169600	-0.518586	0.0390893
Os06g0639100	-0.518917	0.00704516
Os08g0357000	-0.519173	0.00210201
Os12g0570000	-0.519641	0.0115066
Os02g0595400	-0.520773	0.00954546
Os08g0230000	-0.521986	0.0227981
Os07g0508200	-0.522367	0.0498402
Os05g0149600	-0.524129	0.0083712
Os10g0539500	-0.524325	0.00721303
Os03g0238300	-0.525494	0.0286413
Os04g0676700	-0.526312	0.033018
Os08g0486200	-0.526951	0.00408815
Os07g0495100	-0.527246	0.00679678
Os05g0506200	-0.527526	0.0360179
Os04g0568900	-0.527529	0.0040082
Os02g0609400	-0.528134	0.00442086
Os02g0802700	-0.528196	0.0255607
Os01g0936100	-0.528493	0.0438135
Os06g0353400	-0.529369	0.0367926
Os03g0667500	-0.530386	0.00668053
Os01g0234900	-0.530906	0.0320109
Os03g0799100	-0.531599	0.00660178
Os05g0398000	-0.532817	0.0171331
Os12g0177500	-0.532819	0.025288
Os03g0824200	-0.53292	0.0211886
Os07g0684100	-0.533016	0.0456976
Os06g0708600	-0.533376	0.00308007
Os03g0103100	-0.534349	0.0254505
Os02g0125000	-0.534557	0.0456976
Os02g0101000	-0.53487	0.0452213
Os03g0785100	-0.534875	0.0228866
Os06g0608800	-0.535596	0.0112983
Os10g0151800	-0.537104	0.0167125
Os03g0319100	-0.538149	0.0297644
Os05g0458400	-0.538258	0.011624
Os01g0277700	-0.539601	0.0467927
Os02g0753800	-0.539864	0.0158937
Os04g0665500	-0.539969	0.0272249
Os01g0835600	-0.539984	0.0163922
Os03g0307400	-0.540229	0.0445313
Os01g0296100	-0.540492	0.011795
Os03g0339900	-0.541882	0.00986829
Os10g0521700	-0.543261	0.0485608
Os10g0167250	-0.543478	0.0243552
Os04g0403300	-0.544986	0.0446402
Os04g0478000	-0.545565	0.00225774
Os01g0726001	-0.547107	0.0493056
Os01g0857700	-0.548511	0.0132082
Os06g0695500	-0.54855	0.0110315
Os07g0442900	-0.550004	0.0015529
Os02g0170500	-0.550083	0.00761658
Os12g0641100	-0.551349	0.0116398
Os11g0140400	-0.551596	0.025288
Os03g0854800	-0.5517	0.00150207
Os03g0289100	-0.551955	0.00248925
Os04g0191400	-0.552405	0.0130454
Os08g0500200	-0.552721	0.00879604
Os07g0616000	-0.552777	0.0328217
Os01g0887700	-0.552864	0.0096683
Os02g0150700	-0.554172	0.0230083
Os10g0547500	-0.554315	0.00424044
Os03g0412300	-0.555248	0.0456667
Os08g0189200	-0.555752	0.0188375
Os01g0261200	-0.556528	0.0174396
Os10g0453900	-0.556632	0.00747285
Os04g0233400	-0.556892	0.0445565
Os10g0456500	-0.557448	0.0151142
Os09g0560900	-0.557468	0.0381745
Os10g0401000	-0.558375	0.0116527
Os06g0535300	-0.558906	0.0154181
Os01g0559600	-0.558937	0.00480863
Os01g0194300	-0.559333	0.0109482
Os08g0417000	-0.559679	0.0237779
Os03g0370400	-0.560747	0.0212125
Os06g0115300	-0.561071	0.0491579
Os02g0332800	-0.56155	0.00985852
Os02g0579800	-0.563349	0.00179508
Os08g0537900	-0.564441	0.0206167
Os02g0255500	-0.564465	0.00801818
Os03g0107300	-0.56575	0.00169055
Os03g0722200	-0.567143	0.0395935
Os09g0422000	-0.567412	0.00222265
Os02g0310200	-0.568841	0.0323571
Os09g0516300	-0.569219	0.0383132
Os05g0144200	-0.571837	0.00397607
Os09g0322400	-0.571892	0.0144208
Os07g0558500	-0.572011	0.0185051
Os07g0481300	-0.572217	0.0334093
Os11g0474566	-0.572533	0.0035391
Os01g0775300	-0.57261	0.0190123
Os11g0535600	-0.573129	0.0273427
Os07g0185200	-0.573497	0.00178156
Os01g0904700	-0.574292	0.0152696
Os09g0248200	-0.574566	0.0151097
Os02g0122800	-0.574567	0.00200928
Os02g0104200	-0.574602	0.00901377
Os03g0162500	-0.575498	0.0223979
Os02g0714600	-0.57669	0.0433291
Os07g0189800	-0.577379	0.0267239
Os04g0403701	-0.578952	0.00310458
Os11g0671000	-0.580973	0.00114836
Os11g0629300	-0.581197	0.0151214
Os02g0177800	-0.583112	0.0200394
Os06g0633800	-0.583407	0.00123436
Os10g0513200	-0.583503	0.0103409
Os02g0651500	-0.583808	0.00357916
Os03g0197100	-0.583984	0.041663
Os01g0653700	-0.585303	0.0350269
Os02g0690000	-0.585364	0.00440589
Os06g0143000	-0.585913	0.0316379
Os04g0617050	-0.586336	0.0466134
Os03g0407000	-0.587243	0.00410892
Os02g0224100	-0.587503	0.000685538
Os11g0525600	-0.587577	0.00441793
Os01g0267100	-0.58794	0.0413589
Os11g0607200	-0.588211	0.0256019
Os08g0101500	-0.589899	0.0395066
Os01g0104900	-0.592589	0.00796737
Os10g0537300	-0.59518	0.0348012
Os09g0248300	-0.595729	0.016665
Os02g0161900	-0.596067	0.0027065
Os01g0571700	-0.596385	0.0250515
Os03g0633400	-0.59646	0.0418201
Os08g0224100	-0.597208	0.0335077
Os01g0682500	-0.598065	0.016665
Os04g0128001	-0.598489	0.0470761
Os06g0103300	-0.599222	0.0222971
Os04g0555300	-0.599449	0.0224216
Os03g0385400	-0.599758	0.000609032
Os09g0473300	-0.599791	0.0411736
Os04g0567200	-0.600612	0.0186797
Os02g0141300	-0.601651	0.0361825
Os02g0157600	-0.602305	0.00229433
Os02g0798200	-0.602994	0.0491889
Os03g0698500	-0.603235	0.00387345
Os10g0564900	-0.603967	0.0032243
Os06g0588900	-0.604913	0.0330318
Os07g0657600	-0.605145	0.0499819
Os03g0796000	-0.605544	0.0364301
Os07g0435300	-0.606489	0.00614642
Os05g0154900	-0.606842	0.0325023
Os04g0472400	-0.607144	0.0208904
Os12g0165700	-0.607149	0.00343257
Os08g0398300	-0.607446	0.0054804
Os01g0652600	-0.60805	0.00324351
Os07g0520600	-0.608584	0.0278486
Os07g0598200	-0.609264	0.0173562
Os02g0557800	-0.609682	0.0254101
Os07g0539300	-0.609983	0.00599822
Os07g0645300	-0.610234	0.00765632
Os12g0568500	-0.61025	5.57518e-05
Os03g0648400	-0.612554	0.00349545
Os05g0198700	-0.613096	0.0380904
Os02g0719000	-0.614094	0.0286516
Os04g0669800	-0.614508	0.0130293
Os04g0413500	-0.614942	0.0406839
Os09g0449600	-0.615109	0.0435707
Os09g0119100	-0.615657	0.00311469
Os02g0639800	-0.615716	0.00662103
Os03g0268000	-0.615877	0.0024195
Os04g0476800	-0.616674	0.00245242
Os05g0506300	-0.618033	0.000455965
Os06g0346100	-0.618751	0.0130027
Os07g0119300	-0.61887	0.000361597
Os02g0456800	-0.619121	0.00314058
Os01g0915900	-0.619784	0.00138402
Os02g0782900	-0.621302	0.0441648
Os11g0206000	-0.621509	0.0077139
Os02g0539600	-0.623053	0.0251648
Os01g0910300	-0.62336	0.0434841
Os09g0551600	-0.623413	0.000147522
Os07g0556200	-0.624239	0.0433291
Os10g0561400	-0.625016	0.00109014
Os01g0155000	-0.626821	0.0158662
Os02g0668500	-0.6284	0.00939077
Os03g0649000	-0.628604	0.00238746
Os07g0454200	-0.628972	0.0446924
Os10g0330000	-0.630169	0.00315152
Os10g0545700	-0.631124	0.0112891
Os03g0195900	-0.631232	0.0264309
Os10g0548200	-0.631364	0.0283388
Os09g0534800	-0.631737	0.0184835
Os03g0100900	-0.632041	0.000588794
Os06g0573600	-0.632206	0.00894464
Os04g0476700	-0.632608	0.0111193
Os11g0623700	-0.633025	0.016665
Os03g0699800	-0.6342	0.00404042
Os08g0343300	-0.635653	0.000130692
Os11g0207000	-0.636495	0.00200928
Os05g0361200	-0.636743	0.0304423
Os11g0249900	-0.636961	0.00110496
Os06g0651600	-0.637289	0.000563085
Os06g0648500	-0.638013	0.00340415
Os03g0208500	-0.638525	0.00151568
Os12g0479900	-0.638667	0.00695046
Os06g0683300	-0.638667	0.0428619
Os07g0679300	-0.639089	0.00585921
Os11g0226700	-0.639447	0.0150317
Os07g0571900	-0.639846	0.0167664
Os03g0824100	-0.641709	0.0280177
Os09g0476000	-0.642521	0.025288
Os12g0605300	-0.642852	0.0289014
Os03g0265900	-0.6434	0.0149853
Os10g0132700	-0.644942	0.0373008
Os02g0759800	-0.644952	0.0106038
Os06g0155300	-0.645046	0.00293827
Os03g0791800	-0.646167	0.000835146
Os02g0327100	-0.646196	0.0276991
Os04g0204400	-0.64814	0.00892582
Os03g0659900	-0.648899	0.0202247
Os07g0159900	-0.649481	0.0445565
Os07g0155100	-0.649938	0.0270606
Os06g0708700	-0.650204	0.00296429
Os09g0340400	-0.650433	0.0301396
Os03g0109900	-0.650846	0.0146508
Os03g0291500	-0.650859	0.0228866
Os07g0607800	-0.652902	0.00440581
Os07g0519300	-0.653873	0.0240909
Os01g0648000	-0.654376	0.0450429
Os01g0535900	-0.654994	0.0493056
Os06g0130000	-0.655594	0.00794019
Os08g0433100	-0.656594	0.000504415
Os02g0653200	-0.657101	0.0240762
Os02g0771800	-0.657608	0.0068632
Os01g0238200	-0.658115	0.0122594
Os06g0139700	-0.65812	0.0368208
Os01g0667200	-0.658436	0.000310549
Os12g0484600	-0.658452	0.00134699
Os06g0349800	-0.659036	0.00634788
Os01g0229500	-0.659215	0.0127489
Os03g0562200	-0.65993	0.00139754
Os02g0768300	-0.660398	0.000271534
Os04g0416000	-0.661738	0.0295411
Os05g0440100	-0.661744	0.00174287
Os03g0734000	-0.661887	0.0305162
Os08g0187700	-0.662286	0.0116048
Os04g0440000	-0.662437	0.000581864
Os07g0618600	-0.662822	0.00196075
Os09g0431300	-0.663578	0.00782131
Os05g0108000	-0.664113	0.0399548
Os02g0674700	-0.664371	0.00493241
Os07g0544800	-0.664862	0.0102829
Os09g0369000	-0.666163	0.00409748
Os06g0107800	-0.666208	0.0349286
Os01g0540800	-0.666766	0.0232424
Os08g0557100	-0.667609	0.00585967
Os01g0191900	-0.668279	0.000486579
Os05g0178300	-0.669636	0.00122861
Os07g0589000	-0.669999	0.0102358
Os09g0454200	-0.670412	0.0211886
Os06g0669800	-0.671349	0.00697008
Os08g0386800	-0.671442	0.00355621
Os02g0586900	-0.671759	0.00991868
Os01g0642200	-0.673464	0.0383132
Os11g0114600	-0.67389	0.0408028
Os06g0338200	-0.674892	0.0361415
Os05g0155700	-0.675541	0.0344926
Os03g0186900	-0.67609	0.00484591
Os12g0581700	-0.676884	0.00402994
Os06g0479200	-0.677219	0.0039321
Os09g0482100	-0.677458	0.000536694
Os01g0198900	-0.678329	0.0102829
Os12g0550600	-0.678338	0.0308075
Os01g0758400	-0.678632	0.0255607
Os01g0899700	-0.678839	0.0363866
Os02g0474000	-0.679119	0.0299507
Os06g0698748	-0.679155	0.00057042
Os04g0530700	-0.680278	0.0285391
Os02g0177900	-0.680859	0.00658816
Os05g0517500	-0.680963	0.00014816
Os01g0589500	-0.681069	0.00195454
Os01g0524500	-0.681365	0.0236752
Os05g0417200	-0.682597	0.0286374
Os02g0753700	-0.683924	0.0155461
Os07g0613600	-0.684371	0.00975342
Os02g0153700	-0.685896	0.0396289
Os01g0960500	-0.686342	0.0167304
Os04g0566400	-0.687222	0.012971
Os01g0188400	-0.687838	0.000111395
Os05g0114700	-0.688438	0.00155229
Os03g0154000	-0.690428	0.00311469
Os05g0557600	-0.691893	0.0151097
Os05g0575300	-0.6921	0.042614
Os04g0510500	-0.693296	0.00910506
Os04g0186400	-0.69398	0.00211824
Os12g0549700	-0.694088	0.0313222
Os03g0133800	-0.694773	0.0345362
Os05g0149800	-0.694973	0.00231669
Os06g0729500	-0.695244	0.0119385
Os05g0170800	-0.695633	0.000115793
Os05g0533700	-0.69745	0.00233018
Os08g0412401	-0.697709	0.00170224
Os02g0525100	-0.697964	0.00082917
Os10g0500300	-0.698469	0.00804275
Os06g0137600	-0.698988	0.0456976
Os11g0218000	-0.700171	0.00119874
Os11g0525700	-0.701215	0.0369867
Os03g0790900	-0.701702	0.000138387
Os06g0219700	-0.702166	0.0251205
Os11g0593000	-0.702476	0.0302728
Os02g0550900	-0.703008	0.0251682
Os07g0626400	-0.704689	0.0159484
Os10g0471700	-0.704917	0.0293167
Os03g0102700	-0.70556	0.0396289
Os08g0151000	-0.705814	0.00448756
Os01g0793500	-0.705998	0.00383324
Os06g0716100	-0.706292	0.0338902
Os01g0192000	-0.707735	0.000938957
Os09g0564200	-0.707878	0.0278486
Os07g0530300	-0.708096	0.0063398
Os04g0453200	-0.708521	0.000542043
Os08g0440300	-0.708646	0.00187132
Os11g0157600	-0.708837	0.00591982
Os08g0374000	-0.709493	0.00559109
Os01g0392600	-0.709694	0.0197325
Os08g0203800	-0.712299	0.0186797
Os02g0115700	-0.712485	0.00265258
Os01g0588100	-0.715155	0.0133765
Os10g0506900	-0.716304	0.00156476
Os03g0103200	-0.716408	0.0138481
Os10g0524600	-0.718361	0.0170219
Os03g0701600	-0.718694	0.000659973
Os07g0162900	-0.718931	0.011624
Os05g0413200	-0.719605	0.00590317
Os01g0227100	-0.720319	0.0190123
Os12g0503000	-0.721022	4.71837e-06
Os01g0299500	-0.722346	0.00057377
Os09g0315800	-0.723287	0.00435593
Os01g0311500	-0.725078	0.0137855
Os07g0181500	-0.72526	0.044148
Os02g0779200	-0.725558	0.000345839
Os06g0681300	-0.725739	0.028818
Os03g0815900	-0.725818	0.000712755
Os01g0294700	-0.726141	0.0231685
Os02g0176100	-0.726566	0.000396455
Os10g0454200	-0.727109	2.52184e-05
Os07g0694000	-0.72847	0.000152065
Os01g0654200	-0.728826	0.0247074
Os10g0188100	-0.729353	0.000177562
Os02g0274000	-0.729438	0.00242169
Os08g0127700	-0.729538	0.000471633
Os08g0557800	-0.729622	0.00262026
Os10g0539600	-0.729686	0.00409956
[truncated: 417 more rows]

## Sheet: DHA20mM 4DPT
Table S7. (d) Differentially expressed genes (DEGs) in rice root systems in response to foliar 20mM DHA treatment analysed at 4 day post treatment
gene	log2FoldChange	padj
Os11g0592200	3.21514	6.23679e-38
Os01g0940700	3.00308	1.66171e-35
Os07g0127600	2.91295	2.64959e-30
Os01g0155800	2.74643	3.16814e-31
Os04g0178300	2.71324	2.64959e-30
Os01g0963000	2.63229	2.64959e-30
Os08g0120600	2.37094	1.95391e-20
Os04g0180400	2.17762	2.61255e-16
Os07g0129200	1.98534	6.14361e-22
Os03g0661600	1.84555	4.16657e-13
Os02g0582900	1.79609	1.40811e-23
Os09g0272600	1.77629	1.72294e-14
Os12g0189300	1.74607	3.45734e-15
Os11g0514500	1.72389	5.77127e-10
Os08g0477100	1.71393	7.56722e-10
Os01g0348900	1.66844	2.54599e-09
Os04g0104900	1.57392	4.19489e-08
Os09g0472900	1.50371	4.38461e-08
Os02g0570400	1.49423	9.97589e-08
Os08g0331800	1.49274	2.51522e-07
Os04g0179200	1.48618	1.16679e-07
Os06g0521500	1.46865	1.87064e-07
Os01g0106400	1.46377	3.76577e-13
Os10g0361000	1.46338	3.29689e-07
Os02g0569900	1.45772	3.10561e-07
Os01g0947000	1.423	1.32624e-06
Os10g0419400	1.42218	9.32317e-07
Os07g0190000	1.41853	1.12271e-06
Os06g0586000	1.41833	1.71781e-07
Os01g0940800	1.4068	1.16346e-12
Os08g0189900	1.39734	5.7078e-08
Os03g0225900	1.3907	2.76027e-06
Os07g0129300	1.38428	4.44442e-07
Os09g0399800	1.37714	9.50727e-15
Os06g0726100	1.37576	1.31866e-06
Os06g0549900	1.36219	4.54363e-06
Os11g0530600	1.36016	2.20325e-06
Os07g0417200	1.34303	7.85226e-06
Os11g0591800	1.34074	1.76034e-11
Os07g0539900	1.33855	1.12227e-10
Os04g0404400	1.31497	1.09671e-05
Os01g0714800	1.30939	1.57496e-05
Os12g0571000	1.30855	1.03406e-05
Os12g0555200	1.29464	2.47458e-06
Os06g0591200	1.2838	1.54464e-05
Os04g0121800	1.28286	7.07337e-06
Os07g0127500	1.28212	3.40719e-06
Os06g0569500	1.2726	7.85226e-06
Os01g0910900	1.26727	1.09671e-05
Os07g0684000	1.25273	4.94307e-05
Os10g0191300	1.25155	1.59894e-08
Os11g0679700	1.21748	9.07415e-05
Os02g0571900	1.21289	7.60078e-06
Os05g0405000	1.20544	1.36433e-06
Os10g0113000	1.19699	2.44906e-05
Os10g0535800	1.19071	8.41097e-05
Os08g0509100	1.18721	0.000156145
Os07g0643800	1.18195	0.000194559
Os02g0749700	1.17901	2.81719e-05
Os06g0509900	1.16381	0.00026754
Os07g0127700	1.16225	4.90651e-06
Os01g0878400	1.14633	0.000342693
Os10g0416500	1.12446	0.000196552
Os08g0331000	1.11748	9.80228e-07
Os03g0663500	1.1116	0.00019166
Os01g0946700	1.11158	9.07415e-05
Os07g0522500	1.11027	8.49743e-07
Os11g0210201	1.11024	1.71259e-06
Os08g0189600	1.09701	0.00085387
Os04g0316200	1.08395	8.97186e-05
Os01g0196300	1.08247	0.0003086
Os07g0509800	1.06391	5.59367e-07
Os04g0651000	1.05908	0.0013445
Os02g0571100	1.05565	0.000167643
Os04g0659300	1.04944	1.54464e-05
Os01g0864500	1.0472	0.000943229
Os10g0439800	1.0454	0.000276157
Os08g0114300	1.04256	1.28997e-05
Os01g0369700	1.04085	0.000147587
Os06g0591400	1.0399	0.00129454
Os10g0113100	1.03765	0.000819072
Os03g0235000	1.03414	5.82307e-07
Os01g0389200	1.02713	0.00256047
Os06g0133600	1.02221	0.00310934
Os01g0713200	1.02127	0.000857697
Os06g0215600	1.02039	1.35653e-06
Os01g0631800	0.995706	0.000685364
Os06g0513943	0.988895	0.0041872
Os12g0629700	0.982602	0.000505548
Os07g0538000	0.978123	0.00528207
Os01g0389700	0.9728	0.00604959
Os03g0300400	0.968384	4.64822e-05
Os11g0702100	0.967117	0.00256047
Os12g0555000	0.957663	0.000519523
Os04g0677300	0.957485	0.00407529
Os08g0538200	0.955961	0.00749056
Os10g0530900	0.949706	0.000436227
Os01g0510200	0.949261	0.00176239
Os11g0112200	0.947803	0.00585725
Os03g0830500	0.945084	0.000899572
Os01g0644000	0.942708	0.00676453
Os02g0570700	0.940397	0.00141257
Os10g0569400	0.939478	2.78723e-05
Os04g0586000	0.93418	6.06739e-05
Os04g0288100	0.927353	0.0129845
Os06g0493100	0.925765	2.76027e-06
Os08g0189700	0.909113	0.0116929
Os01g0124200	0.90858	3.81494e-05
Os01g0802700	0.907856	0.0161814
Os03g0437200	0.887097	0.00060877
Os12g0170800	0.883853	0.0168597
Os06g0566300	0.87598	0.00229408
Os08g0190100	0.866311	0.0282633
Os04g0617900	0.863055	0.00129454
Os06g0128800	0.860786	2.33906e-06
Os01g0727500	0.853143	0.0222984
Os11g0608300	0.850647	0.0132853
Os12g0145100	0.850358	0.000349597
Os09g0341600	0.849922	0.000471542
Os05g0399300	0.848306	0.000142758
Os06g0726200	0.846848	0.000720578
Os07g0639000	0.845262	0.00557726
Os12g0630500	0.844015	0.0357886
Os07g0218700	0.843564	0.00256047
Os03g0277700	0.841933	0.000996611
Os09g0446700	0.838417	0.036822
Os05g0552200	0.829316	0.0382956
Os06g0726300	0.827271	0.0109083
Os09g0362800	0.827178	0.000194093
Os06g0513050	0.825022	0.0384196
Os06g0125200	0.824592	0.0433814
Os01g0841700	0.823749	0.00293617
Os03g0170900	0.822506	0.0274951
Os06g0522300	0.820505	0.0268146
Os05g0584900	0.817915	0.0288497
Os08g0508000	0.801757	0.0127248
Os03g0233900	0.797013	0.00597494
Os01g0358100	0.791983	2.68574e-06
Os04g0688500	0.791891	0.0238746
Os02g0327500	0.786647	0.0183746
Os03g0610800	0.786469	0.0463556
Os04g0178400	0.784337	0.0168597
Os12g0516200	0.780334	0.0238746
Os04g0561500	0.772806	0.00481058
Os08g0384500	0.772658	0.00318524
Os02g0649800	0.76779	0.0438406
Os07g0539100	0.763378	0.0260489
Os12g0628600	0.755709	0.00624425
Os03g0187800	0.742241	0.0495969
Os07g0689600	0.727583	0.0382789
Os11g0147800	0.71689	0.000344469
Os12g0221400	0.715157	0.0178538
Os11g0210500	0.714944	0.00360628
Os02g0758200	0.69547	0.0465113
Os12g0566000	0.693206	0.0012319
Os04g0103900	0.689793	0.0236228
Os05g0360400	0.689001	0.0430523
Os12g0472800	0.687302	0.0382789
Os08g0189500	0.687021	0.0487191
Os04g0474800	0.678011	0.0168597
Os04g0373400	0.675773	0.0444492
Os05g0324700	0.673985	0.0203403
Os04g0650700	0.658541	0.0107041
Os03g0393700	0.654484	0.0168597
Os08g0482600	0.653535	0.00533738
Os11g0210300	0.649824	0.0431766
Os12g0555500	0.639212	0.0247173
Os01g0611000	0.637971	0.0120979
Os10g0513200	0.635077	0.0348169
Os10g0109600	0.617653	0.00431768
Os03g0130300	0.610303	0.0386791
Os05g0231700	0.608598	0.00277306
Os04g0495400	0.605378	0.0247173
Os08g0109200	0.590314	0.0168597
Os04g0650800	0.572636	0.0493487
Os03g0157900	0.572105	0.0357463
Os06g0561000	0.555342	0.0382789
Os08g0126300	0.551844	0.00565709
Os02g0319300	0.543136	0.0304643
Os10g0547500	0.541069	0.0281844
Os03g0401300	0.539705	0.027863
Os05g0213900	0.539625	0.0377621
Os04g0549600	-0.460703	0.0439433
Os03g0227800	-0.477302	0.0274951
Os11g0703900	-0.49435	0.0156692
Os04g0667800	-0.524081	0.0244482
Os01g0192000	-0.531643	0.0439433
Os02g0465900	-0.53463	0.0268146
Os08g0516900	-0.548694	0.0439433
Os03g0395900	-0.555464	0.0473108
Os03g0823400	-0.577205	0.0383493
Os04g0482300	-0.580954	0.0109083
Os04g0391500	-0.581977	0.0203403
Os04g0665600	-0.593408	0.0131511
Os01g0566100	-0.596281	0.02333
Os04g0301500	-0.599156	0.0303967
Os03g0109900	-0.607159	0.0127248
Os03g0655400	-0.614346	0.00311914
Os01g0717000	-0.61482	0.00790546
Os03g0718800	-0.619621	0.0104109
Os11g0545300	-0.631031	0.00360628
Os01g0723800	-0.635765	0.0288497
Os02g0177600	-0.636671	0.0433814
Os06g0538400	-0.637898	0.0110197
Os03g0276500	-0.641509	0.00474886
Os01g0748600	-0.644434	0.0210783
Os01g0646800	-0.647353	0.0201162
Os01g0290700	-0.658902	0.0135219
Os04g0439400	-0.672114	0.0257743
Os05g0397300	-0.679776	0.00133775
Os04g0567200	-0.68703	0.00132663
Os03g0767000	-0.690421	0.0126383
Os08g0130100	-0.691243	0.00264135
Os09g0499000	-0.691765	0.0366201
Os10g0574700	-0.694357	0.0164316
Os11g0605100	-0.71497	0.0412148
Os11g0291500	-0.718797	0.0444492
Os06g0594600	-0.722113	0.0386791
Os01g0295700	-0.726028	0.0268626
Os01g0719100	-0.729263	0.000819072
Os03g0125100	-0.731751	0.00354872
Os09g0455300	-0.73619	0.0284962
Os10g0401000	-0.738099	0.0144649
Os03g0582000	-0.738936	0.00566162
Os11g0120300	-0.749193	0.0210783
Os05g0344200	-0.758356	0.0102976
Os06g0661766	-0.774235	0.00557726
Os05g0566400	-0.778086	0.0045374
Os12g0150200	-0.782015	0.0132853
Os08g0202300	-0.797378	0.00289201
Os12g0120100	-0.801752	0.0301357
Os01g0392600	-0.80527	0.0281844
Os12g0592900	-0.809279	0.0104109
Os01g0773800	-0.813537	0.0433814
Os01g0968800	-0.815019	0.0387715
Os01g0860800	-0.816761	0.00256047
Os01g0316600	-0.819605	0.0437601
Os03g0159900	-0.823795	0.00053271
Os11g0444700	-0.825892	0.0110197
Os08g0356800	-0.827171	0.00431768
Os10g0103800	-0.840609	0.000402113
Os07g0637000	-0.868729	0.00128691
Os02g0775300	-0.871623	0.0260489
Os10g0466800	-0.871714	0.00431768
Os03g0252100	-0.87345	0.00256047
Os06g0594400	-0.880692	5.53444e-06
Os05g0573300	-0.891207	0.000905263
Os03g0290300	-0.903966	0.000159464
Os01g0183300	-0.921525	0.00292876
Os01g0750500	-0.925673	0.000224208
Os08g0431700	-0.939921	0.00138166
Os10g0542400	-0.948766	0.00256047
Os04g0585000	-0.964605	0.000528654
Os11g0618300	-0.980375	0.00257937
Os05g0583050	-1.01454	0.0034035
Os08g0248100	-1.02033	0.00318524
Os03g0145900	-1.03313	0.0018414
Os01g0812200	-1.04919	5.16657e-05
Os01g0863300	-1.15176	3.37074e-06

## Sheet: Nematode infected 4DPT3DPI
Table S7. (e) Differentially expressed genes (DEGs) in rice root systems in response to the infection by Meloidogyne graminicola analysed 3 days post infection
gene	log2FoldChange	padj
Os03g0800200	3.7531	3.17551e-30
Os06g0168700	3.68597	1.39016e-27
Os09g0272600	2.87585	5.6159e-30
Os12g0114800	2.85227	1.65063e-20
Os07g0677200	2.73552	7.07163e-32
Os11g0115100	2.56969	7.61514e-18
Os06g0264500	2.45255	2.79945e-16
Os06g0546500	2.417	1.35136e-22
Os03g0184100	2.34706	2.10666e-23
Os10g0530900	2.24029	5.12949e-23
Os05g0405000	2.23806	5.3497e-18
Os06g0567900	2.18771	3.67453e-08
Os09g0399800	2.17687	2.36944e-30
Os05g0217700	2.13205	7.95757e-09
Os06g0133600	2.11474	1.60388e-12
Os10g0509800	2.11361	5.33754e-09
Os04g0516200	2.05969	5.31325e-07
Os07g0643800	2.03452	1.53152e-08
Os10g0416500	1.98416	8.45649e-07
Os12g0170800	1.97297	1.63878e-11
Os11g0592200	1.94193	2.59901e-06
Os11g0581700	1.92679	2.21466e-09
Os04g0350100	1.89561	3.91331e-12
Os07g0538000	1.89253	5.52971e-07
Os09g0247600	1.88918	5.69848e-06
Os07g0677100	1.88342	5.53597e-07
Os03g0103300	1.87307	8.57941e-07
Os06g0675900	1.84877	3.45973e-07
Os01g0369700	1.84191	1.60401e-16
Os01g0327100	1.83335	7.24619e-07
Os11g0702100	1.8214	3.17405e-13
Os03g0170900	1.817	4.5459e-10
Os03g0860100	1.80516	2.11483e-10
Os08g0189500	1.79944	3.01199e-06
Os06g0591200	1.78523	2.30012e-05
Os01g0389200	1.77567	8.28077e-06
Os03g0571900	1.72839	7.02545e-06
Os10g0452300	1.72299	2.34045e-07
Os01g0644000	1.70872	1.18612e-06
Os11g0477400	1.70095	5.95719e-05
Os09g0555150	1.69434	2.63865e-05
Os08g0538200	1.69051	3.35313e-06
Os10g0389500	1.6857	4.16325e-05
Os06g0249350	1.67257	7.22009e-05
Os06g0726100	1.66376	0.000110479
Os12g0628600	1.66007	7.76999e-05
Os10g0113000	1.65868	7.04872e-09
Os11g0608300	1.65866	0.000117435
Os07g0539100	1.65748	8.22618e-14
Os07g0538300	1.65067	6.36439e-05
Os03g0186900	1.6472	3.61242e-05
Os01g0940700	1.62653	0.000112849
Os01g0928200	1.62622	0.000127457
Os08g0242400	1.62617	8.72894e-05
Os03g0102700	1.62014	8.00452e-10
Os01g0933900	1.60417	0.00016874
Os08g0518800	1.60105	1.67039e-05
Os05g0130100	1.59019	0.000209094
Os07g0649300	1.57026	2.01813e-05
Os01g0124650	1.55717	3.67669e-09
Os03g0822000	1.55173	2.07683e-08
Os10g0376900	1.55099	8.25482e-06
Os08g0384500	1.51795	1.38719e-07
Os08g0112300	1.51398	0.000527813
Os02g0321600	1.51182	0.000516375
Os04g0578000	1.5093	5.94937e-07
Os10g0452100	1.50883	3.44326e-08
Os10g0525000	1.50304	0.000478961
Os04g0659300	1.50283	6.53225e-08
Os04g0667400	1.50131	6.80712e-09
Os07g0503300	1.49715	0.000129936
Os10g0191300	1.49467	1.68581e-12
Os03g0702000	1.49086	0.000492767
Os12g0508400	1.4902	0.00058683
Os04g0288100	1.48952	0.000305211
Os05g0268500	1.47688	0.000878685
Os03g0189600	1.47683	0.000117835
Os10g0409400	1.47085	0.000608245
Os11g0591800	1.47032	8.00452e-10
Os12g0218800	1.4694	3.45916e-06
Os06g0591400	1.46236	0.00101487
Os06g0104900	1.45878	0.00104935
Os10g0430200	1.45679	0.0010122
Os05g0331200	1.45425	1.51028e-05
Os07g0619400	1.44885	0.000443907
Os07g0639000	1.44816	1.60388e-12
Os01g0525350	1.4455	0.000610001
Os11g0210500	1.44435	1.59611e-09
Os12g0210500	1.44005	0.0011115
Os09g0451000	1.43443	0.000109796
Os07g0638400	1.42891	7.28304e-05
Os03g0235000	1.42292	0.00077636
Os03g0196400	1.42025	8.72894e-05
Os11g0112200	1.41203	9.52258e-05
Os06g0282000	1.40772	0.00126802
Os07g0417200	1.40728	0.000210963
Os06g0529900	1.40185	5.18646e-10
Os12g0571000	1.40118	0.000764887
Os03g0310000	1.3955	0.00164314
Os03g0738600	1.39167	3.27856e-08
Os10g0447900	1.38941	3.59004e-06
Os04g0373400	1.38901	5.18646e-10
Os11g0458100	1.38484	0.00196758
Os01g0186000	1.37957	7.77307e-05
Os10g0469600	1.37718	0.00189935
Os02g0236600	1.37182	2.58522e-10
Os10g0108700	1.37123	0.00239451
Os05g0142400	1.3703	1.82272e-13
Os07g0672600	1.36863	0.000872527
Os12g0486800	1.36833	0.00168079
Os02g0115700	1.35847	1.63988e-10
Os07g0509800	1.35844	1.27297e-10
Os05g0194900	1.35799	0.000664954
Os08g0544400	1.35704	0.00202441
Os01g0971800	1.35625	0.00264703
Os05g0469600	1.35602	0.00270273
Os04g0404400	1.35203	0.00228777
Os11g0116300	1.35083	0.000159401
Os11g0210300	1.34786	6.72062e-08
Os03g0664800	1.34315	0.000434778
Os01g0713200	1.33545	0.00251741
Os11g0307300	1.3333	1.64292e-09
Os06g0215600	1.33147	1.92059e-11
Os10g0558700	1.32453	5.66403e-05
Os01g0248300	1.32421	0.000211944
Os10g0451900	1.31849	0.00365379
Os07g0656200	1.31626	0.00391723
Os02g0241100	1.31354	1.07612e-05
Os01g0564300	1.31351	0.00144632
Os01g0670600	1.31299	0.00400293
Os11g0702200	1.30842	0.00415079
Os10g0513200	1.30715	1.68581e-12
Os10g0419400	1.30546	0.00367598
Os10g0450900	1.30357	1.04854e-07
Os07g0129200	1.3026	0.0044577
Os10g0558750	1.30105	0.00454287
Os02g0556000	1.29972	0.000732436
Os07g0100200	1.29729	6.7878e-11
Os02g0723200	1.29595	0.000435085
Os06g0586000	1.29578	0.00417838
Os10g0390000	1.29405	0.00270203
Os11g0147800	1.29329	7.04872e-09
Os03g0610800	1.2906	0.000107499
Os06g0697000	1.28874	6.56004e-05
Os12g0516200	1.28819	4.88985e-06
Os03g0121300	1.28604	0.00119356
Os01g0196300	1.28364	0.00281265
Os04g0616600	1.28332	0.00510092
Os02g0623400	1.28177	0.00239457
Os02g0213100	1.28127	0.00126783
Os09g0446700	1.2802	0.00139762
Os01g0714800	1.27959	0.00446499
Os04g0121800	1.27713	0.00576797
Os03g0231600	1.2754	0.000525494
Os11g0213000	1.27178	4.54588e-05
Os05g0552200	1.26982	0.00125449
Os06g0547400	1.2696	1.05803e-09
Os01g0124100	1.26894	0.00248907
Os01g0566500	1.26263	0.00581136
Os07g0539900	1.25707	0.00622471
Os07g0416900	1.25675	0.00385133
Os02g0327500	1.25661	5.37406e-05
Os03g0661600	1.25546	0.00575932
Os06g0637400	1.25466	0.00653404
Os02g0802500	1.25388	5.45774e-09
Os01g0728300	1.25074	0.00373462
Os05g0161800	1.25008	5.50643e-08
Os02g0467600	1.24893	7.90828e-05
Os11g0306400	1.24402	0.00028817
Os02g0567800	1.24252	0.00645538
Os01g0946600	1.2393	0.00787765
Os01g0595600	1.23913	0.00014729
Os03g0171900	1.23788	0.000434778
Os04g0419100	1.2365	0.00265892
Os06g0568600	1.23319	0.00830692
Os04g0474800	1.22757	4.64535e-09
Os12g0437800	1.22505	1.57894e-06
Os08g0230800	1.22163	0.00319235
Os12g0486900	1.21575	0.00745933
Os01g0542700	1.20563	7.26437e-08
Os07g0537500	1.2033	0.000424785
Os01g0155800	1.20218	0.00575932
Os05g0575000	1.20153	0.00439287
Os10g0361000	1.2007	0.00454318
Os07g0604700	1.19969	0.00896159
Os07g0597200	1.19772	0.00186982
Os04g0674500	1.19219	0.00476089
Os10g0551900	1.19006	0.00875948
Os09g0478300	1.18963	0.000815128
Os04g0179200	1.18926	0.00896577
Os04g0617900	1.18911	0.00479824
Os01g0910900	1.18833	0.00595538
Os08g0293300	1.18749	0.00511537
Os01g0946700	1.18346	0.0125035
Os05g0584900	1.1828	0.0122074
Os01g0209700	1.17961	0.0121031
Os07g0550600	1.17839	0.0129073
Os03g0111400	1.17833	5.83334e-05
Os12g0555000	1.17645	0.00616676
Os01g0871900	1.17561	0.00942165
Os03g0807900	1.1742	0.0122776
Os02g0807900	1.17383	0.0128982
Os08g0153900	1.17262	0.0133449
Os02g0192700	1.17215	0.0104497
Os07g0209100	1.17101	0.000305211
Os07g0689600	1.1664	3.62356e-06
Os01g0947000	1.16253	0.00622471
Os09g0471200	1.16007	0.0114615
Os01g0287400	1.15959	0.00477762
Os06g0643500	1.15569	3.01677e-10
Os12g0572000	1.1537	0.00713386
Os10g0508700	1.15128	0.00347471
Os11g0482200	1.15093	0.0025171
Os12g0111400	1.15086	0.0157704
Os01g0962700	1.14979	0.000274189
Os01g0902700	1.14972	0.00135939
Os06g0493100	1.14963	1.69214e-11
Os06g0675700	1.14797	0.00708183
Os04g0129900	1.14665	0.014627
Os01g0609300	1.1403	0.0131402
Os03g0363600	1.13995	0.0137729
Os06g0726200	1.13987	3.43596e-06
Os08g0114300	1.13842	0.0105129
Os03g0338400	1.13699	0.00255658
Os11g0514500	1.13489	0.0167681
Os12g0145100	1.13412	0.011537
Os03g0259100	1.13396	3.54899e-06
Os02g0582900	1.13174	0.0187272
Os12g0131200	1.13026	0.0161904
Os06g0714800	1.12997	0.000771093
Os01g0389700	1.12941	0.0190939
Os05g0578600	1.12924	0.00976902
Os01g0940800	1.1269	0.0194445
Os10g0544200	1.12138	0.00737626
Os06g0724800	1.11972	7.13666e-06
Os10g0361900	1.11795	0.0208613
Os01g0112000	1.11574	0.00761935
Os08g0331800	1.11477	0.018543
Os01g0625900	1.11379	0.00125618
Os01g0963000	1.11309	0.00915219
Os06g0651000	1.11284	0.000268493
Os08g0189600	1.11124	0.0199022
Os03g0341000	1.11106	0.000211882
Os06g0522300	1.11026	0.0147684
Os01g0548600	1.10949	0.0217064
Os02g0129800	1.10916	0.000537696
Os03g0759700	1.10879	0.00339558
Os12g0629700	1.10837	0.0225012
Os11g0552500	1.10776	0.00205911
Os12g0630500	1.10167	0.00105004
Os08g0189700	1.09952	0.0038475
Os09g0462100	1.0973	0.0136227
Os04g0110100	1.09551	0.000837513
Os06g0683950	1.09389	0.00053854
Os12g0227400	1.09376	2.13462e-05
Os11g0441500	1.09331	0.0035807
Os01g0106400	1.09128	0.0155962
Os05g0231700	1.09125	1.14963e-09
Os10g0569400	1.09067	9.97313e-08
Os02g0813166	1.09031	0.0235047
Os12g0555500	1.08883	0.0102398
Os07g0522500	1.08738	0.0220207
Os06g0521500	1.08678	0.0195433
Os01g0687300	1.08424	2.94981e-06
Os11g0437600	1.08297	0.0210527
Os11g0701000	1.08245	0.0212184
Os01g0141000	1.07948	0.0264442
Os06g0106800	1.07894	4.7455e-05
Os10g0577500	1.07699	8.78478e-05
Os04g0602500	1.07639	0.0157196
Os04g0675400	1.07609	0.028364
Os11g0523110	1.07375	0.000506166
Os11g0701800	1.07171	0.0276013
Os03g0277700	1.06989	0.0272695
Os01g0593200	1.06982	8.28736e-06
Os10g0101200	1.06912	0.000120247
Os12g0569300	1.06669	5.67043e-06
Os04g0649200	1.06587	0.00192829
Os09g0412400	1.06445	0.000321901
Os09g0546400	1.06141	0.0313333
Os02g0215500	1.05886	0.0313333
Os04g0677300	1.05688	0.00943459
Os01g0124200	1.05654	0.028133
Os04g0612500	1.05302	0.010536
Os03g0667300	1.05249	0.0241682
Os06g0534200	1.05178	2.33118e-06
Os12g0448900	1.051	0.000366292
Os04g0316200	1.05093	0.0325855
Os01g0126600	1.05089	0.0211005
Os12g0635400	1.05065	0.0122977
Os02g0733300	1.04876	0.0178931
Os05g0104200	1.04728	0.0297165
Os04g0178400	1.04595	0.0200447
Os10g0569500	1.03674	0.0363417
Os11g0270000	1.03602	0.00131252
Os04g0586000	1.03464	2.91426e-08
Os03g0187800	1.03272	0.00193684
Os04g0640700	1.02743	1.95207e-06
Os04g0178300	1.02659	0.0174216
Os12g0197100	1.02467	0.00129564
Os06g0494400	1.02442	0.0354466
Os11g0474800	1.02415	0.0290249
Os12g0555200	1.02368	0.0183347
Os03g0219100	1.02202	0.010012
Os08g0331000	1.01829	0.040765
Os03g0226200	1.01793	0.0420959
Os08g0433300	1.01709	0.0230483
Os02g0185200	1.01697	0.0281141
Os05g0550600	1.01623	0.0383241
Os12g0472800	1.01507	0.00116576
Os07g0127600	1.01332	0.0171298
Os02g0232900	1.01281	0.010474
Os08g0120600	1.01212	0.0182807
Os10g0570200	1.0103	0.0148593
Os02g0532500	1.00986	0.0241065
Os01g0159800	1.00849	0.00768448
Os05g0390300	1.00764	0.00850913
Os10g0380100	1.00752	0.0168067
Os05g0427400	1.00627	0.012866
Os12g0566000	1.00528	1.1489e-09
Os10g0470700	1.0047	0.000802279
Os09g0362800	1.00339	2.37968e-07
Os07g0480800	1.00334	2.15439e-07
Os03g0300400	1.00324	0.0365998
Os12g0548700	1.00134	2.8114e-07
Os08g0101800	0.999652	0.0416335
Os02g0224800	0.998608	0.000117436
Os01g0729100	0.998418	0.000211944
Os05g0509500	0.99832	0.0116156
Os12g0225900	0.998078	0.0454711
Os10g0509401	0.996942	0.00646067
Os11g0449600	0.996895	0.0473019
Os02g0603800	0.996496	0.0200689
Os07g0537600	0.993519	0.00952584
Os01g0185500	0.992495	0.00417577
Os02g0123700	0.991326	0.0431188
Os06g0605900	0.989825	0.000315015
Os08g0380100	0.987612	0.00211739
Os06g0561000	0.983296	6.36112e-08
Os01g0753800	0.98303	0.00738587
Os11g0592000	0.982881	0.0490368
Os06g0503100	0.982645	0.00031759
Os10g0188250	0.982607	0.0244374
Os07g0410700	0.977547	0.0474397
Os01g0287600	0.974531	0.000272971
Os10g0560000	0.97259	3.44335e-05
Os08g0155400	0.968933	7.90828e-05
Os03g0586500	0.965346	0.0143941
Os02g0776900	0.964741	0.0029189
Os12g0639500	0.963825	0.00755067
Os08g0104900	0.961514	0.0111892
Os09g0489200	0.960853	0.00719544
Os02g0226200	0.959999	0.0493835
Os07g0660100	0.957531	0.0100204
Os03g0157900	0.955571	2.1003e-06
Os08g0203600	0.952793	0.00319235
Os09g0543900	0.947604	0.00125449
Os06g0672400	0.947177	0.0261549
Os07g0475400	0.94698	0.00305964
Os08g0124000	0.946571	4.46972e-05
Os01g0830700	0.946089	7.87838e-08
Os01g0848200	0.945274	0.00125449
Os01g0223900	0.944162	0.00359379
Os07g0619200	0.944099	2.76023e-07
Os07g0638100	0.941844	0.000302281
Os07g0608200	0.940822	0.0029298
Os07g0190000	0.940116	0.0294493
Os05g0104150	0.937974	0.00762196
Os01g0974400	0.937576	0.00286141
Os02g0319300	0.931271	0.000288803
Os03g0265900	0.929953	0.00293434
Os01g0312500	0.928909	0.0434264
Os01g0746700	0.928668	2.00958e-05
Os06g0566300	0.928499	0.000626552
Os02g0134400	0.922992	0.0287757
Os02g0774100	0.920459	0.0435114
Os01g0788400	0.919486	0.022811
Os01g0871800	0.917205	0.000837254
Os12g0133100	0.916653	0.000124133
Os10g0341700	0.915345	5.35854e-05
Os08g0480000	0.915297	0.000435485
Os05g0165200	0.915049	0.001799
Os03g0225900	0.912696	0.0473861
Os10g0370500	0.912232	0.048355
Os09g0451400	0.910311	0.0445522
Os11g0490900	0.909704	0.0171298
Os10g0451700	0.907449	0.0356605
Os06g0726300	0.906511	0.00248907
Os07g0410300	0.906411	0.0309622
Os01g0764800	0.906392	0.0213212
Os09g0467400	0.906065	0.0111892
Os04g0223901	0.905205	0.020587
Os04g0659000	0.904391	0.028364
Os03g0854000	0.902513	0.0195938
Os04g0339400	0.90243	0.0456513
Os05g0134400	0.901895	0.0441054
Os11g0679700	0.901502	0.0435625
Os01g0963600	0.9009	0.00139787
Os01g0157800	0.900614	0.038454
Os03g0351700	0.896603	0.0232249
Os02g0658800	0.896495	0.000911115
Os02g0130100	0.895696	0.021979
Os01g0847800	0.89322	0.0331972
Os05g0360400	0.89096	0.00151243
Os07g0529600	0.89087	6.85738e-07
Os11g0130400	0.890858	0.0149896
Os02g0744200	0.890073	0.00274477
Os05g0153300	0.889025	0.00325158
Os07g0245200	0.885354	0.00105158
Os03g0437200	0.883199	0.00738587
Os12g0572500	0.8825	0.0165199
Os01g0670100	0.879254	0.0435114
Os11g0596250	0.875401	3.01691e-06
Os07g0624600	0.874448	0.0445879
Os02g0776400	0.873523	0.0075478
Os08g0477100	0.873026	0.0455173
Os02g0439200	0.872544	0.0435625
Os04g0525700	0.871971	0.0410081
Os01g0960900	0.871552	0.0194006
Os02g0753000	0.870154	0.00239457
Os03g0859100	0.869961	0.0422772
Os02g0791300	0.869146	0.0159355
Os06g0133800	0.866737	1.0513e-06
Os07g0553700	0.866632	1.88601e-05
Os07g0468100	0.866545	0.00170849
Os07g0685300	0.866172	0.049565
Os09g0461700	0.865022	0.0081295
Os01g0847700	0.863036	0.00096158
Os03g0343800	0.862343	0.0241925
Os10g0190900	0.860634	0.0028986
Os05g0261700	0.860568	0.0480496
Os07g0601100	0.859299	4.85737e-07
Os03g0757000	0.856541	0.000917517
Os05g0399300	0.856508	7.35531e-07
Os04g0180400	0.856262	0.0435013
Os04g0650800	0.853635	0.000170151
Os04g0493000	0.85351	0.0248271
Os01g0168200	0.852598	0.00042711
Os04g0561500	0.852209	0.0137711
Os01g0214500	0.851324	0.00751029
Os03g0857600	0.84891	0.000410825
Os01g0727500	0.848211	0.0232299
Os06g0711900	0.8474	0.00144632
Os09g0425500	0.845529	0.0410028
Os10g0531400	0.844656	0.00149121
Os10g0552300	0.843109	0.000917517
Os04g0165700	0.840345	0.00575932
Os07g0134000	0.835515	0.00247145
Os03g0325600	0.835136	0.00713386
Os01g0920500	0.835009	0.0224545
Os02g0635200	0.834571	0.0266189
Os09g0394300	0.834244	0.00173217
Os01g0180000	0.833883	0.000157029
Os08g0529100	0.833534	0.0473019
Os09g0397800	0.833511	0.0136227
Os03g0393700	0.833168	2.21309e-05
Os03g0758100	0.831546	0.0261304
Os01g0956200	0.831279	0.00148082
Os11g0133800	0.831191	0.0338653
Os08g0560300	0.830786	0.000669721
Os03g0734300	0.830131	0.0226113
Os06g0215900	0.828628	0.000619729
Os12g0607000	0.828607	1.70376e-06
Os05g0298200	0.827995	0.000625253
Os01g0140100	0.827497	0.000151387
Os01g0880800	0.824464	0.0181247
Os03g0161500	0.823928	0.0379588
Os12g0281600	0.823844	0.0246489
Os10g0528400	0.823212	0.00277448
Os01g0172100	0.818431	0.0401998
Os01g0118400	0.817542	0.000616187
Os05g0595300	0.814953	3.92529e-06
Os10g0559500	0.813631	0.0467475
Os07g0664200	0.810801	0.00010125
Os07g0677300	0.810629	0.000915819
Os02g0744700	0.809172	0.0104497
Os10g0555600	0.808926	2.09123e-05
Os10g0573800	0.808607	0.000825083
Os02g0794600	0.808206	0.00109784
Os10g0512400	0.80266	0.00575932
Os07g0421300	0.801646	0.00513241
Os06g0269300	0.800889	0.0244553
Os11g0182200	0.800056	0.00839572
Os06g0712900	0.797402	0.00578446
Os06g0103200	0.794686	0.0351084
Os09g0486700	0.794401	0.00191288
Os06g0699600	0.791249	0.00898602
Os02g0285300	0.790886	0.000127223
Os12g0568900	0.790632	0.00388679
Os04g0418800	0.788768	0.000117435
Os01g0313300	0.787909	0.00658205
Os11g0105400	0.784396	9.24739e-05
Os02g0812500	0.783205	0.0366918
Os10g0406300	0.781779	0.000130003
Os03g0130900	0.780537	0.0065304
Os03g0760500	0.778407	0.0177862
Os08g0448000	0.776524	0.00612989
Os01g0171000	0.776115	4.24285e-05
Os05g0546400	0.776079	0.0194006
Os03g0751100	0.774734	0.00920583
Os06g0680500	0.774067	0.0454711
Os10g0517050	0.773125	0.00104103
Os01g0504100	0.772376	0.048355
Os05g0198200	0.771879	0.00270203
Os12g0512100	0.769608	0.0241682
Os08g0485400	0.768267	0.0186501
Os05g0112800	0.768035	0.0243485
Os06g0115700	0.767395	9.24739e-05
Os03g0254400	0.765951	0.0416335
Os11g0246900	0.765303	9.3519e-05
Os03g0293500	0.765249	7.5541e-06
Os08g0547800	0.764041	0.00376201
Os06g0178700	0.763765	0.0295589
Os09g0437500	0.762839	7.0029e-05
Os06g0111500	0.761294	4.67303e-05
Os03g0729100	0.760338	0.0199536
Os10g0390500	0.760215	3.50531e-06
Os01g0510200	0.759358	0.017211
Os07g0556000	0.759057	0.0454711
Os05g0576600	0.758337	0.0388046
Os07g0158400	0.757933	0.0289949
Os03g0638900	0.756986	0.000851266
Os09g0501600	0.755723	0.00803906
Os02g0203700	0.753902	1.72549e-06
Os11g0245100	0.75388	0.0383241
Os03g0221500	0.753027	0.000728153
Os08g0137900	0.752983	0.0410081
Os05g0134700	0.7527	0.0228232
Os05g0182201	0.752296	0.0232117
Os01g0588200	0.751585	3.77032e-05
Os03g0699300	0.750322	0.0194006
Os12g0218300	0.748909	0.0375149
Os02g0151400	0.748303	0.0101219
Os10g0442400	0.748265	0.00267433
Os08g0425000	0.746239	0.0091705
Os12g0571700	0.745816	0.0322242
Os06g0112100	0.745475	0.000383467
Os05g0401500	0.744021	0.00279358
Os03g0617900	0.742142	0.000597984
Os07g0572100	0.741748	0.0334618
Os01g0704100	0.74059	0.0295691
Os10g0516400	0.74042	0.00876453
Os04g0655300	0.739687	0.0129588
Os05g0257100	0.737699	0.0425528
Os12g0639200	0.736604	0.00860315
Os03g0253200	0.736229	0.0115543
Os03g0649000	0.736193	0.00180087
Os06g0505700	0.735812	0.0177363
Os07g0175600	0.73563	0.00678513
Os01g0948200	0.73491	0.00465751
Os04g0125700	0.733546	0.0404017
Os04g0128001	0.731532	0.0384193
Os03g0389700	0.730532	0.00125449
Os01g0702000	0.729128	0.0011937
Os07g0182100	0.727674	0.00345111
Os01g0611000	0.726316	6.88883e-06
Os11g0155500	0.725012	0.0277017
Os10g0558900	0.724817	0.00259239
Os08g0124500	0.723865	0.0137534
Os07g0147900	0.723573	0.0384734
Os07g0674800	0.722818	0.0412291
Os03g0226400	0.722455	0.0473968
Os07g0538200	0.722062	0.00810784
Os03g0215000	0.721066	0.000764887
Os09g0512700	0.720083	0.0323491
Os02g0755900	0.719929	0.00329086
Os10g0450800	0.718811	0.0101139
Os05g0431700	0.716648	0.00649307
Os06g0168500	0.715695	0.0149615
Os04g0613200	0.715094	0.0255608
Os02g0829500	0.714358	0.0292375
Os08g0416800	0.713526	0.0121031
Os08g0542000	0.711003	0.0141593
Os06g0653100	0.710999	0.00145036
Os09g0491740	0.710513	0.038454
Os01g0124401	0.7099	0.000903085
Os01g0698000	0.709374	0.000756318
Os06g0109500	0.707935	0.00332936
Os11g0175400	0.706586	0.0441538
Os06g0184400	0.705087	0.0347214
Os08g0198900	0.70449	0.0338603
Os07g0538400	0.703282	0.031097
Os03g0201200	0.703152	0.0402675
Os01g0195000	0.702396	0.00131252
Os08g0470200	0.700901	0.0378761
Os01g0955700	0.699197	0.0271405
Os09g0497900	0.697951	0.0454033
Os04g0321700	0.696424	0.000621474
Os01g0169400	0.696354	0.0243616
Os03g0243700	0.695214	0.0365444
Os05g0549232	0.694854	0.0293379
Os02g0761000	0.694445	0.0406589
Os03g0309000	0.694196	0.000612504
Os07g0107300	0.692475	0.00121342
Os02g0788800	0.691838	0.00389022
Os07g0111700	0.691728	0.0294524
Os12g0175500	0.691325	0.0190075
Os12g0268000	0.691025	0.00799688
Os05g0387200	0.690922	0.0285996
Os08g0390100	0.688766	0.0291731
Os10g0416100	0.687581	0.00353507
Os02g0810900	0.687247	0.0159481
Os11g0621000	0.686287	0.000227751
Os12g0586100	0.685902	0.000555479
Os06g0168000	0.685568	0.0410028
Os04g0499300	0.684483	4.16325e-05
Os08g0269500	0.682453	0.00997006
Os04g0444300	0.681714	0.0302882
Os02g0192500	0.67824	0.00382141
Os09g0413700	0.677035	0.0351125
Os02g0188000	0.676338	0.0260721
Os09g0483400	0.675338	0.0351125
Os08g0563200	0.674719	0.00755807
Os03g0440900	0.673704	0.0114367
Os07g0274700	0.673232	0.0243616
Os05g0130200	0.67242	0.00560485
Os07g0674500	0.671193	4.60606e-05
Os12g0541700	0.670056	0.00111102
Os11g0210201	0.668934	0.0454711
Os05g0152201	0.66675	0.0083495
Os02g0174800	0.665324	0.00125449
Os07g0525100	0.66293	0.0346487
Os07g0673900	0.662382	0.0251274
Os10g0479700	0.66115	0.00408888
Os03g0761500	0.660366	0.00275213
Os01g0110400	0.66032	0.018822
Os01g0347200	0.659542	0.00427416
Os02g0657600	0.658376	0.0435114
Os05g0335800	0.657535	0.0293495
Os12g0145700	0.655928	0.00484425
Os11g0455500	0.655063	0.00428607
Os04g0546300	0.65406	0.00689336
Os01g0839900	0.653739	0.0217064
Os03g0401300	0.653526	0.000122552
Os04g0690100	0.65104	0.0272128
Os08g0559000	0.650483	0.0159996
Os05g0142000	0.65033	0.00223693
Os05g0419500	0.650223	0.00515834
Os02g0761200	0.64979	0.0076091
Os01g0605100	0.649549	0.0097792
Os02g0532300	0.649519	0.0187295
Os03g0735100	0.648876	9.87049e-05
Os07g0499300	0.648625	0.00741122
Os01g0132000	0.64811	0.00125334
Os01g0580200	0.647103	0.037628
Os02g0236000	0.6458	0.00251741
Os03g0579300	0.645218	0.00382063
Os06g0143100	0.644491	0.0012776
Os01g0223200	0.644346	0.0441538
Os12g0160400	0.643971	0.00344056
Os08g0109200	0.643228	0.000185365
Os10g0545800	0.643157	0.0255462
Os03g0264400	0.642737	0.0023975
Os01g0504500	0.641185	0.0409439
Os01g0375200	0.640811	0.00373001
Os09g0397100	0.639745	0.01791
Os09g0571200	0.63968	0.00833197
Os01g0837000	0.639667	0.0136229
Os08g0522500	0.639608	0.00329284
Os04g0645100	0.63909	0.0355181
Os05g0548900	0.638597	0.0347092
Os10g0471300	0.63735	0.00798554
Os02g0119600	0.636682	0.0326005
Os04g0664900	0.636304	0.00803906
Os01g0284700	0.635864	0.00424659
Os03g0154100	0.635153	0.00853287
Os01g0926300	0.63462	0.000917517
Os03g0343400	0.633136	0.00104261
Os12g0128600	0.63289	0.028625
Os04g0636800	0.632031	3.44335e-05
Os01g0916600	0.631842	2.19166e-07
Os12g0409000	0.630787	0.00327111
Os06g0671800	0.629891	0.00837542
Os04g0479200	0.628247	0.00346874
Os03g0135100	0.625352	0.0454711
Os05g0168800	0.624624	0.010012
Os01g0621900	0.622492	0.00034246
Os02g0601100	0.620712	0.00379285
Os05g0375400	0.619663	0.00415079
Os09g0478100	0.618697	0.00393576
Os08g0113000	0.618533	0.0313962
Os03g0833800	0.616352	0.00305964
Os01g0201250	0.615767	0.00598169
Os07g0240300	0.615343	0.0030486
Os10g0547500	0.615254	0.0002279
Os01g0953600	0.614222	0.00837542
Os06g0208700	0.614184	0.0374868
Os03g0296300	0.61408	0.0310723
Os01g0563000	0.613961	0.000867475
Os03g0111100	0.61243	0.00891921
Os03g0343300	0.612024	0.0024978
Os12g0182300	0.611864	0.0402969
Os04g0412000	0.611264	0.0485204
Os05g0103400	0.609713	0.000917517
Os03g0838100	0.607046	0.0070626
Os05g0563400	0.606586	0.0394716
Os02g0600400	0.602966	0.00219776
Os11g0208800	0.602901	0.0264317
Os01g0830500	0.602658	0.0207146
Os10g0555900	0.602657	0.0255608
Os01g0841100	0.601842	0.0463059
Os02g0227200	0.601092	0.0119579
Os04g0466600	0.600521	0.0230483
Os04g0574200	0.596474	0.0485778
Os07g0678300	0.59588	0.00942918
Os08g0126300	0.591702	0.00837542
Os12g0194900	0.5905	0.0231208
Os05g0114000	0.590102	0.0235501
Os11g0237700	0.589739	0.0231848
Os04g0448800	0.588293	0.0188734
Os03g0130400	0.586558	0.0102469
Os02g0813500	0.585695	0.000892423
Os04g0430700	0.585181	0.0363417
Os04g0685400	0.584369	0.00148394
Os11g0479000	0.584343	0.0473968
Os01g0271700	0.584303	0.00151243
Os08g0207500	0.583053	0.0177809
Os05g0125500	0.582022	0.000920295
Os07g0297400	0.581014	0.0198597
Os01g0375000	0.580722	0.00098996
Os06g0725000	0.579282	0.00549622
Os01g0871300	0.579273	0.00334866
Os07g0609000	0.578432	0.00086166
Os11g0432900	0.577451	0.00955086
Os01g0341200	0.577244	0.0237063
Os01g0210600	0.575463	0.0399088
Os05g0490000	0.575177	0.0465717
Os04g0283900	0.574831	0.0419502
Os05g0533800	0.573363	0.00731611
Os09g0367900	0.570095	0.0336629
Os05g0345175	0.568913	0.0407118
Os08g0265500	0.568511	0.026105
Os08g0503200	0.566345	0.0293561
Os02g0549600	0.563692	0.0309448
Os06g0691600	0.56324	0.0101219
Os08g0434300	0.560826	0.0145706
Os08g0261100	0.560612	0.000670089
Os01g0799500	0.559004	0.00632265
Os06g0548000	0.558879	0.0195489
Os03g0270700	0.557955	0.0159913
Os03g0277600	0.556264	0.0291255
Os07g0630400	0.555863	0.044832
Os01g0837800	0.555732	0.0046124
Os05g0503300	0.555645	0.000619729
Os03g0708000	0.555425	0.0297649
Os06g0198700	0.554927	0.0138936
Os05g0165500	0.553222	0.0476414
Os09g0497000	0.552761	0.0367722
Os05g0451300	0.551586	0.00320982
Os03g0254800	0.551545	0.0008198
Os04g0586200	0.551483	0.0122921
Os12g0197500	0.548353	0.00201038
Os02g0634500	0.54702	0.0485314
Os02g0699500	0.546831	0.0311523
Os01g0971000	0.546755	0.0069077
Os01g0654100	0.546072	0.0234883
Os10g0496000	0.544165	0.017528
Os03g0188900	0.544153	0.0100447
Os08g0524400	0.541403	0.00597657
Os10g0411700	0.540528	0.00410159
Os02g0490500	0.539487	0.0225917
Os02g0796900	0.539417	0.0345239
Os10g0371000	0.539343	0.0356224
Os01g0598600	0.539306	0.013616
Os03g0332900	0.538423	0.0168144
Os07g0475800	0.537931	0.0183042
Os07g0185900	0.537745	0.00126567
Os09g0494200	0.537366	0.032285
Os11g0258900	0.536907	0.0289319
Os01g0238600	0.536836	0.00216724
Os02g0747500	0.535133	0.0178349
Os03g0261900	0.534699	0.0269841
Os12g0515400	0.533157	0.0140045
Os03g0116500	0.532877	0.0308756
Os08g0250900	0.531543	0.037628
Os02g0489400	0.529674	0.000105984
Os03g0388900	0.5285	0.00190967
Os04g0531500	0.525241	0.00104103
Os03g0760700	0.524328	0.00227459
Os04g0523600	0.523269	0.045576
Os03g0749300	0.522675	0.0119808
Os02g0699600	0.522002	0.00276013
Os09g0571400	0.521952	0.00686725
Os04g0656800	0.521879	0.0443223
Os12g0569700	0.521805	0.0254587
Os01g0763000	0.521558	0.00638336
Os03g0266800	0.519748	0.038028
Os02g0601300	0.518009	0.0261936
Os04g0620000	0.517536	0.00041405
Os03g0802600	0.517517	0.0117667
Os05g0213900	0.51719	0.0106859
Os04g0677500	0.515075	0.0157179
Os04g0650000	0.514721	0.0119505
Os04g0637000	0.51411	0.0251274
Os09g0442300	0.51252	0.00298255
Os07g0674100	0.511135	0.0133845
Os06g0708832	0.510982	0.0380236
Os10g0390800	0.510611	0.00405592
Os03g0218400	0.50848	0.00754274
Os07g0582400	0.508342	0.0290871
Os01g0723400	0.507729	0.00339558
Os01g0954500	0.507508	0.0425528
Os05g0451100	0.50628	0.0465076
Os04g0497400	0.502942	0.0454711
Os06g0133900	0.502814	0.0109354
Os11g0587600	0.502571	0.0259021
Os06g0706400	0.502062	0.0382329
Os06g0695500	0.501588	0.0213693
Os02g0244600	0.501121	0.020451
Os08g0135900	0.501039	0.0023975
Os07g0119400	0.500502	0.0342044
Os01g0818400	0.499264	0.048355
Os01g0836800	0.497487	0.0109649
Os05g0558000	0.494399	0.0109284
Os01g0899700	0.49385	0.0419502
Os08g0384000	0.493687	0.0441308
Os08g0516000	0.493531	0.0361833
Os12g0221600	0.489945	0.0177809
Os03g0805200	0.489704	0.0368115
Os04g0462400	0.488514	0.0388872
Os04g0495400	0.488035	0.00465229
Os02g0644000	0.486435	0.0499469
Os06g0319700	0.48611	0.00241369
Os06g0554600	0.485659	0.0166794
Os02g0718900	0.485468	0.00232812
Os05g0159100	0.482339	0.0349077
Os01g0543100	0.481935	0.0490897
Os01g0829800	0.479969	0.0177809
Os01g0788950	0.477968	0.0454096
Os05g0584600	0.472541	0.0140045
Os07g0572900	0.472164	0.0286065
Os09g0412200	0.468689	0.0358736
Os07g0695800	0.466	0.0192248
Os05g0104800	0.465326	0.0191414
Os06g0134000	0.463975	0.00105639
Os03g0305500	0.46234	0.0255914
Os08g0309300	0.462143	0.0129285
Os01g0356400	0.461664	0.048355
Os02g0105500	0.460673	0.0304543
Os01g0266500	0.458695	0.0410234
Os05g0494500	0.458115	0.00182469
Os02g0439700	0.456681	0.0244394
Os07g0670300	0.455059	0.0182739
Os01g0840700	0.454439	0.00110629
Os07g0492000	0.453219	0.0233807
Os12g0621900	0.452632	0.0104497
Os06g0584200	0.452437	0.0449125
Os09g0133200	0.452147	0.0156406
Os03g0568500	0.452063	0.0188506
Os08g0344100	0.449361	0.0369376
Os02g0704800	0.448627	0.011884
Os11g0649600	0.447694	0.00634491
Os08g0192900	0.446608	0.0010228
Os01g0905800	0.445054	0.0187953
Os06g0686600	0.443874	0.0207348
Os06g0326500	0.443687	0.0312958
Os03g0747800	0.438667	0.0387646
Os11g0591100	0.437998	0.0397155
Os03g0441500	0.437074	0.0263543
Os09g0480600	0.436599	0.044155
Os01g0647100	0.434138	0.0395329
Os09g0505700	0.433802	0.010617
Os09g0544900	0.433	0.0435114
Os06g0644200	0.431752	0.0402675
Os03g0296400	0.430139	0.0273689
Os01g0812900	0.428255	0.0194445
Os01g0841600	0.427871	0.0398346
Os06g0528600	0.426733	0.0394656
Os04g0635800	0.421377	0.0282719
Os07g0106200	0.417746	0.0466483
Os05g0150800	0.416552	0.018698
Os11g0686100	0.412937	0.0426019
Os04g0656100	0.411431	0.0427884
Os01g0565600	0.405	0.0287219
Os06g0632200	0.404974	0.0295478
Os01g0686800	0.404721	0.00255658
Os02g0329800	0.404253	0.0377988
Os05g0103200	0.403781	0.0372323
Os12g0406200	0.402892	0.00830692
Os10g0545200	0.402283	0.0356605
Os05g0548100	0.399485	0.0274585
Os02g0673600	0.398991	0.0356605
Os05g0363200	0.398633	0.0256375
Os09g0413500	0.395914	0.00575932
Os04g0687100	0.392382	0.035027
Os01g0505400	0.391985	0.00946053
Os05g0586400	0.390956	0.0483306
Os04g0270100	0.387958	0.0236445
Os01g0615300	0.385686	0.0410234
Os01g0315800	0.384701	0.0479844
Os03g0599800	0.384092	0.00755067
Os03g0183000	0.382301	0.0129073
Os08g0557600	0.382076	0.0356267
Os03g0341100	0.381968	0.0197499
Os03g0336300	0.380877	0.0486015
Os01g0589100	0.377102	0.0424309
Os07g0173501	0.377045	0.0214203
Os05g0558400	0.375932	0.0457466
Os07g0604500	0.374602	0.0114367
Os01g0611100	0.373962	0.0495523
Os01g0896800	0.371739	0.0298031
Os05g0402700	0.368386	0.0249994
Os01g0962600	0.367107	0.0308756
Os07g0674400	0.366688	0.0427884
Os09g0465600	0.365946	0.0372687
Os02g0324700	0.365342	0.0347346
Os03g0200500	0.361999	0.018394
Os03g0773150	0.361141	0.0332211
Os03g0249400	0.360948	0.039447
Os05g0553000	0.359527	0.0392476
Os08g0436800	0.358856	0.032285
Os05g0112000	0.354588	0.0375149
Os05g0355500	0.352294	0.0139811
Os10g0569200	0.346501	0.0276577
Os01g0304000	0.343621	0.0366918
Os02g0591700	0.343237	0.014583
Os05g0310500	0.343122	0.0236445
Os08g0129200	0.34263	0.0441308
Os09g0568800	0.342308	0.0183042
Os02g0469600	0.336735	0.0473968
Os01g0834600	0.335746	0.0311523
Os02g0478600	0.335714	0.0360452
Os03g0139100	0.334791	0.0302882
Os02g0760300	0.330542	0.0365998
Os04g0605900	0.328969	0.0324854
Os01g0721900	0.321166	0.0316132
Os07g0229900	0.319333	0.0401127
Os02g0717800	0.318737	0.042612
Os02g0519900	0.315165	0.0264177
Os03g0424800	0.309997	0.027861
Os03g0807800	0.30268	0.0293379
Os05g0138300	-0.32327	0.035027
Os02g0161900	-0.341525	0.022136
Os02g0182100	-0.345098	0.0366918
Os06g0186600	-0.34964	0.0386862
Os02g0827300	-0.358388	0.0286928
Os02g0666200	-0.35892	0.0414343
Os07g0419800	-0.367991	0.0465668
Os09g0119100	-0.368192	0.04598
Os05g0453700	-0.371414	0.0388872
Os05g0489600	-0.37206	0.0358192
Os12g0567300	-0.373791	0.0491984
Os03g0249700	-0.374434	0.0489381
Os06g0644100	-0.37495	0.00882852
Os06g0155300	-0.375928	0.0186508
Os07g0406300	-0.376855	0.0142017
Os03g0698500	-0.380633	0.0420959
Os04g0502900	-0.381899	0.0236445
Os03g0183800	-0.383578	0.0182307
Os01g0253300	-0.388353	0.044055
Os01g0748900	-0.392267	0.0393814
Os03g0149300	-0.394484	0.0242056
Os07g0625800	-0.396357	0.00573609
Os03g0752700	-0.397551	0.0132066
Os03g0765100	-0.40282	0.0425528
Os10g0575000	-0.404378	0.0497377
Os11g0544200	-0.406048	0.0359583
Os04g0565900	-0.406332	0.0236115
Os08g0120500	-0.406876	0.0276159
Os06g0159600	-0.407098	0.0421717
Os10g0500600	-0.40818	0.0358736
Os03g0843500	-0.408452	0.00751029
Os08g0416400	-0.408625	0.0165868
Os03g0224200	-0.410647	0.038454
Os06g0703800	-0.411778	0.0476414
Os01g0357900	-0.412073	0.00321497
Os09g0527900	-0.413788	0.0104199
Os05g0514300	-0.415993	0.0257372
Os01g0227200	-0.416689	0.0435625
Os01g0944200	-0.416887	0.0145706
Os03g0364400	-0.419288	0.0251274
Os03g0438100	-0.419635	0.0217064
Os02g0823100	-0.420075	0.0441308
Os01g0755700	-0.423419	0.0239067
Os08g0237000	-0.42374	0.0224545
Os05g0411600	-0.427379	0.00513331
Os02g0822500	-0.428259	0.0293379
Os12g0284000	-0.429566	0.0318957
Os07g0661400	-0.429866	0.012012
Os07g0615400	-0.43122	0.0314229
Os03g0100900	-0.431345	0.0135668
Os03g0411100	-0.431967	0.0280876
Os09g0450300	-0.43335	0.0489381
Os02g0631200	-0.433352	0.0186174
Os03g0394900	-0.434056	0.0465266
Os10g0510000	-0.434288	0.0171298
Os01g0650700	-0.435882	0.0454711
Os01g0889200	-0.435907	0.0142714
Os02g0161200	-0.436275	0.0264177
Os07g0623600	-0.436588	0.0465076
Os07g0672500	-0.437886	0.0189857
Os01g0120700	-0.438403	0.0298274
Os12g0641100	-0.439603	0.00762196
Os08g0536300	-0.440502	0.037628
Os05g0131900	-0.440933	0.0274585
Os03g0847600	-0.441608	0.00808237
Os08g0525600	-0.442471	0.00182469
Os01g0566900	-0.444336	0.00696605
Os11g0170400	-0.445067	0.0454711
Os10g0453900	-0.445518	0.00646658
Os01g0242600	-0.44555	0.030343
Os02g0708400	-0.446272	0.00907807
Os07g0581400	-0.44664	0.033742
Os05g0119300	-0.452445	0.00334238
Os11g0599200	-0.452494	0.0357551
Os03g0648400	-0.453233	0.00638336
Os08g0516900	-0.454788	0.00332517
Os08g0337300	-0.455752	0.0346155
Os09g0361300	-0.455801	0.0100038
Os07g0446100	-0.456527	0.00159981
Os02g0621800	-0.457391	0.00982039
Os06g0195900	-0.457488	0.00321489
Os11g0475500	-0.458264	0.0410234
Os10g0210500	-0.458286	0.0188255
Os09g0106700	-0.458324	0.0168067
Os10g0103700	-0.46001	0.0186373
Os03g0192500	-0.460159	0.0228004
Os03g0146000	-0.461387	0.0289319
Os04g0691100	-0.462992	0.0331118
Os02g0705600	-0.463475	0.0213212
Os03g0709000	-0.463486	0.0372323
Os03g0213900	-0.463602	0.0398346
Os06g0672801	-0.463947	0.0432536
Os06g0246000	-0.464308	0.0082665
Os02g0655600	-0.464498	0.0405869
Os08g0300200	-0.464838	0.0400221
Os12g0152900	-0.465117	0.0351125
Os12g0623500	-0.465277	0.00121568
Os04g0403900	-0.466459	0.0356605
Os06g0193000	-0.467931	0.00105639
Os11g0629400	-0.468529	0.0429091
Os11g0605500	-0.468917	0.0236445
Os02g0601800	-0.469569	0.00276387
Os03g0815900	-0.469757	0.0241682
Os03g0780600	-0.470099	0.00803906
Os10g0124100	-0.470534	0.0241065
Os05g0192700	-0.47069	0.0363417
Os09g0472100	-0.471803	0.0253706
Os08g0453200	-0.472144	0.0284692
Os03g0353400	-0.473821	0.00965979
Os01g0904700	-0.474531	0.0151936
Os10g0444700	-0.474604	0.0421671
Os03g0187700	-0.475627	0.0473019
Os03g0129100	-0.476176	0.045193
Os02g0473200	-0.47674	0.0169327
Os06g0353400	-0.476888	0.0163038
Os05g0517200	-0.477272	0.0273411
Os11g0217500	-0.477643	0.0106859
Os09g0394600	-0.479849	0.0351404
Os09g0241700	-0.479903	0.0200044
Os09g0553100	-0.481086	0.00463826
Os10g0154700	-0.481445	0.0363417
Os01g0680200	-0.482438	0.00598169
Os08g0427700	-0.483442	0.0216057
Os07g0483500	-0.483504	0.00787765
Os04g0227500	-0.483511	0.0499441
Os05g0176700	-0.485754	0.00811982
Os08g0130100	-0.485937	0.0185669
Os01g0823900	-0.486038	0.0132772
Os12g0263800	-0.487084	0.00822974
Os06g0237800	-0.487283	0.0133508
Os10g0213800	-0.488172	0.0421671
Os04g0533300	-0.488436	0.00354966
Os03g0400700	-0.488652	0.0347092
Os05g0214100	-0.489587	0.0363417
Os01g0866800	-0.489684	0.000894314
Os06g0136900	-0.489888	0.0145563
Os01g0975300	-0.49025	0.0052112
Os03g0401100	-0.490512	0.0198617
Os08g0189200	-0.492067	0.0155505
Os02g0539100	-0.49282	0.0419502
Os09g0438000	-0.493878	0.0104621
Os04g0247500	-0.494306	0.0436842
Os11g0673100	-0.497646	0.0420959
Os05g0437900	-0.497786	0.00657178
Os04g0494400	-0.498003	0.00255658
Os05g0569300	-0.498309	0.0253244
Os03g0243600	-0.498439	0.0149896
Os04g0662700	-0.49862	0.0401127
Os05g0393100	-0.498883	0.0489129
Os02g0594100	-0.499275	0.0363896
Os08g0521000	-0.500714	0.00706179
Os02g0110700	-0.500958	0.0446743
Os06g0345200	-0.501174	0.0184226
Os02g0766700	-0.501223	0.0281141
Os01g0384800	-0.501465	0.0496786
Os01g0739200	-0.501859	0.00527949
Os11g0507200	-0.502349	0.00649307
Os02g0491400	-0.502851	0.0136413
Os01g0320700	-0.503127	0.0463758
Os08g0254600	-0.503322	0.0198309
Os02g0629800	-0.503554	0.0136137
Os07g0534700	-0.505357	0.00853287
Os11g0251400	-0.505425	0.00178276
Os01g0750100	-0.505659	0.00464894
Os04g0453200	-0.505937	0.0204286
Os02g0644100	-0.506771	0.00296967
Os05g0453500	-0.507679	0.0297649
Os02g0151800	-0.509953	0.0376035
Os06g0624900	-0.510042	0.0120642
Os10g0462600	-0.510264	0.000269441
Os07g0164800	-0.510286	0.0025945
Os07g0507700	-0.510455	0.000506228
Os11g0592600	-0.510853	0.0425528
Os01g0682001	-0.511462	0.00645538
Os04g0628100	-0.511883	0.0146322
Os01g0952500	-0.512562	0.0318143
Os02g0694300	-0.512703	0.0183428
Os08g0103000	-0.513468	0.0322512
Os01g0591000	-0.513582	0.0141041
Os06g0205250	-0.515534	0.0243616
Os08g0278900	-0.515729	0.0110292
Os07g0607800	-0.516554	0.02277
Os11g0110066	-0.516766	0.0181113
Os03g0583800	-0.517304	0.0454832
Os03g0632800	-0.517501	0.0081295
Os02g0789600	-0.517895	0.0177809
Os05g0420000	-0.518429	0.000989273
Os12g0637100	-0.51865	0.0159913
Os04g0136700	-0.51971	0.00934998
Os01g0747300	-0.522159	0.00242067
Os08g0412200	-0.522239	0.000278749
Os04g0649600	-0.523819	0.0347474
Os08g0539300	-0.524034	0.0258247
Os12g0428000	-0.524177	0.0160036
Os06g0639100	-0.524221	0.000435085
Os01g0134700	-0.526156	0.0181095
Os03g0158500	-0.528573	0.000154314
Os03g0412300	-0.529066	0.0200044
Os05g0412000	-0.52917	0.0156507
Os04g0611300	-0.53065	0.000231515
Os09g0403300	-0.531447	0.00510385
Os01g0112500	-0.532363	0.00081325
Os04g0468600	-0.532687	0.00126567
Os05g0486100	-0.532703	0.00701733
Os07g0176200	-0.533817	0.00224532
Os07g0614300	-0.53446	0.038436
Os08g0558100	-0.534738	0.0444385
Os11g0648100	-0.535424	0.00353507
Os06g0220500	-0.535663	0.0385091
Os03g0174800	-0.535788	0.0416335
Os02g0324300	-0.537935	0.000954464
Os04g0233400	-0.538262	0.00787765
Os11g0570000	-0.539068	0.0317628
Os03g0326500	-0.539077	0.00689336
Os08g0490000	-0.539708	0.00899051
Os09g0447300	-0.539715	0.0180484
Os02g0802700	-0.539832	0.0148018
Os02g0169800	-0.5406	0.0227955
Os01g0357100	-0.541786	0.000210963
Os04g0676400	-0.542014	0.0190782
Os10g0486100	-0.542953	0.0193225
Os08g0335600	-0.543592	0.0149685
Os02g0671100	-0.544915	0.0406589
Os04g0684800	-0.545485	0.0248136
Os11g0502700	-0.545612	0.0157208
Os02g0255500	-0.545805	0.000626552
Os07g0442000	-0.546016	0.0341892
Os04g0397500	-0.54648	0.0204648
Os02g0579000	-0.546617	0.0104284
Os05g0304600	-0.547503	0.0121311
Os09g0131400	-0.548032	0.0106817
Os08g0515700	-0.548474	0.00350256
Os08g0408500	-0.549175	0.000249186
Os01g0615000	-0.549362	0.0364549
Os01g0780900	-0.549543	0.0438169
Os10g0574700	-0.54988	0.047239
Os11g0708000	-0.54999	0.0485204
Os01g0132766	-0.550462	0.00526988
Os06g0672700	-0.550692	0.048355
Os09g0423600	-0.55086	0.0125981
Os03g0271400	-0.551557	0.0345053
Os08g0122800	-0.55164	0.0030486
Os10g0562100	-0.551837	0.0108348
Os02g0730300	-0.552976	0.0372687
Os08g0490100	-0.553213	0.0114056
Os11g0498600	-0.553659	0.00202441
Os04g0491700	-0.553776	0.00105639
Os10g0567800	-0.554149	0.00332135
Os05g0490300	-0.554171	0.0343623
Os10g0462800	-0.55456	0.0384419
Os12g0431700	-0.555336	0.0308756
Os02g0762600	-0.555336	0.0404243
Os06g0130800	-0.555936	0.00168079
Os12g0181600	-0.556522	0.047613
Os01g0661500	-0.556611	0.0117358
Os10g0204300	-0.557319	0.00568202
Os01g0628700	-0.557775	0.0194371
Os05g0126800	-0.557857	0.0454711
Os07g0691300	-0.559236	0.0186124
Os09g0514400	-0.561651	0.00487126
Os10g0506900	-0.562081	0.00792957
Os06g0275700	-0.562752	0.00271345
Os01g0854000	-0.563826	0.0101219
Os04g0106000	-0.564472	0.00972149
Os10g0207400	-0.565195	0.0216781
Os01g0200700	-0.565308	0.0465717
Os05g0114700	-0.565317	0.00227459
Os06g0561200	-0.566516	0.00251895
Os11g0491400	-0.567727	0.0470693
Os08g0504700	-0.567914	0.00175297
Os08g0409100	-0.567976	0.000778042
Os01g0833400	-0.568347	0.00321489
Os02g0117200	-0.569056	0.0308008
Os03g0203200	-0.57017	7.31587e-05
Os03g0701400	-0.570837	0.00436073
Os03g0195900	-0.570911	0.00391767
Os07g0294300	-0.571192	0.00567441
Os07g0673200	-0.572706	0.0263215
Os01g0151600	-0.572782	0.038454
Os01g0859500	-0.573416	0.0121031
Os08g0556700	-0.573463	0.0376256
Os10g0555100	-0.573812	0.00608416
Os02g0131100	-0.575748	2.64553e-06
Os11g0186900	-0.576081	0.0120642
Os10g0388500	-0.576178	0.00400794
Os05g0364600	-0.577188	0.0408626
Os05g0414501	-0.577205	0.00298338
Os04g0606200	-0.57892	0.0157208
Os09g0449600	-0.579301	0.0188734
Os03g0807500	-0.579681	0.0260012
Os02g0180700	-0.581045	0.00889532
Os02g0583700	-0.581134	0.000294474
Os05g0497300	-0.581363	0.0240244
Os03g0284100	-0.581497	3.28624e-05
Os01g0299500	-0.581746	0.000140717
Os03g0626700	-0.583555	0.0438095
Os03g0795900	-0.583691	0.0104284
Os07g0597400	-0.58462	0.00139744
Os11g0296500	-0.585373	0.0372323
Os08g0320300	-0.585415	0.0400194
Os03g0598100	-0.587889	0.00594444
Os01g0128300	-0.588886	0.00693179
Os07g0695100	-0.589602	0.0122217
Os03g0402800	-0.590351	0.0190782
Os05g0119200	-0.590382	0.00168385
Os11g0549680	-0.593464	0.0148018
Os11g0163800	-0.593679	0.00263882
Os06g0127500	-0.593752	0.0213212
Os07g0448100	-0.593874	0.00347667
Os11g0227100	-0.593905	0.0312958
Os03g0125800	-0.59457	0.000249973
Os02g0485000	-0.59508	0.0174345
Os03g0817800	-0.596116	0.048355
Os09g0115500	-0.597595	0.0398149
Os03g0586700	-0.598574	0.00189499
Os04g0439300	-0.59896	0.0294493
Os07g0153400	-0.599395	0.000481282
Os02g0621600	-0.599575	0.0227045
Os09g0535900	-0.599792	0.00195464
Os03g0250200	-0.599985	0.0032422
Os02g0549700	-0.599989	0.0137534
Os07g0635900	-0.600258	0.000463824
Os02g0252600	-0.600392	0.0273411
Os08g0495800	-0.600516	0.0101219
Os08g0198700	-0.601728	0.000481282
Os12g0156400	-0.60214	0.000516375
Os02g0122600	-0.603815	0.0057019
Os04g0588700	-0.604094	0.00221636
Os02g0471500	-0.604292	0.00202441
Os05g0322900	-0.607093	0.00787765
Os01g0874300	-0.607476	0.0272865
Os04g0577300	-0.607501	0.00796347
Os04g0531100	-0.607697	0.000332143
Os03g0352400	-0.610227	1.34598e-05
Os02g0687500	-0.610929	0.00738587
Os04g0591100	-0.611568	0.000167413
Os01g0667900	-0.612153	0.0047957
Os07g0204400	-0.612241	0.0444632
Os03g0230500	-0.612992	0.00281265
Os01g0646700	-0.613613	0.00114985
Os07g0613500	-0.613762	0.0486015
Os02g0116800	-0.613925	0.0309448
Os07g0694000	-0.61412	0.000686997
Os01g0749400	-0.614763	0.0132205
Os01g0534900	-0.615777	0.00069369
Os09g0544000	-0.619073	0.0373846
Os09g0436500	-0.619165	0.000795201
Os06g0638000	-0.62037	0.0214359
Os08g0434100	-0.620441	0.0264177
Os01g0876300	-0.620857	0.0191579
Os01g0212400	-0.621111	0.000245784
Os02g0610600	-0.621328	2.28477e-07
Os05g0551000	-0.621893	0.000172514
Os07g0642600	-0.622874	0.0150318
Os03g0250000	-0.623193	0.03328
Os09g0527600	-0.623238	0.0318436
Os07g0175500	-0.623308	0.0310948
Os01g0916000	-0.624944	1.22034e-06
Os01g0256500	-0.625532	0.001786
Os01g0709500	-0.626168	0.00129481
Os03g0847900	-0.62624	0.0276905
Os12g0584200	-0.626386	0.0225352
Os01g0952300	-0.626758	0.036846
Os03g0267600	-0.627738	0.0274585
Os10g0389800	-0.629287	0.00242067
Os10g0537800	-0.63114	0.0101045
Os05g0195700	-0.631159	0.00575932
Os06g0347100	-0.632592	1.92967e-05
Os01g0566100	-0.633135	0.000114375
Os02g0643000	-0.633185	0.0218688
Os01g0192300	-0.633507	0.00104726
Os03g0398600	-0.635246	0.00560927
Os05g0534600	-0.635513	0.0439145
Os10g0456800	-0.635689	0.000181561
Os06g0116800	-0.636012	0.00260624
Os01g0188400	-0.636062	0.000364075
Os09g0499000	-0.63777	0.0100204
Os01g0110200	-0.638019	0.0174752
Os12g0571100	-0.638987	1.26723e-05
Os04g0543900	-0.639065	0.00239281
Os06g0184300	-0.639526	8.77806e-05
Os03g0183100	-0.639997	0.0120642
Os04g0517500	-0.640114	0.0139059
Os04g0380000	-0.640284	0.0209883
Os07g0671400	-0.641952	0.00289115
Os10g0452700	-0.643517	0.0233364
Os02g0791500	-0.645517	0.0115543
Os05g0437700	-0.645787	0.00124644
Os10g0554200	-0.645842	0.0434312
Os04g0253000	-0.647704	0.000670089
Os07g0606900	-0.648176	0.0105051
Os12g0455000	-0.648859	0.0246507
Os02g0814000	-0.64888	0.00078688
Os01g0332100	-0.648921	0.0262848
Os02g0498100	-0.649277	0.0188674
Os02g0525100	-0.649802	0.00207867
Os07g0168800	-0.650264	5.58596e-05
Os01g0955000	-0.650862	0.00079029
Os07g0657400	-0.650999	0.016343
Os05g0414600	-0.651893	0.0243485
Os01g0633100	-0.65207	0.0266453
Os07g0551300	-0.652952	0.0185669
Os06g0637500	-0.653572	0.00732886
Os01g0184100	-0.653657	0.00342261
Os08g0526300	-0.653866	0.0344956
Os01g0309451	-0.654207	0.0345053
Os12g0630600	-0.654292	0.00592303
Os10g0501500	-0.654383	7.9574e-05
Os10g0482900	-0.654651	0.00388267
Os05g0226900	-0.655641	0.00594194
Os01g0623500	-0.655894	0.00180835
Os10g0359500	-0.656381	0.00125334
Os05g0200500	-0.657703	0.0103458
Os09g0130800	-0.657795	0.00264703
Os03g0724700	-0.659217	0.00151479
Os04g0660500	-0.659298	9.89045e-05
Os01g0885300	-0.66112	0.00129863
Os08g0478000	-0.661792	0.000335407
Os08g0106100	-0.661999	0.00125449
Os11g0572700	-0.662243	0.0201359
Os04g0645600	-0.6642	0.000783207
Os04g0483200	-0.664306	0.00319235
Os04g0639100	-0.664853	0.0291747
Os11g0471100	-0.665556	0.00522422
Os01g0681600	-0.665781	0.0003172
Os09g0482660	-0.665992	0.00305964
Os01g0656200	-0.666225	0.00448914
Os03g0791800	-0.66703	2.22487e-06
Os03g0607700	-0.667166	0.000104097
Os03g0237600	-0.667517	0.000264891
Os12g0209700	-0.668586	0.0241925
Os09g0381600	-0.668637	0.00320894
Os04g0540200	-0.668669	0.00222308
Os06g0659200	-0.668765	0.0171195
Os03g0775700	-0.668824	0.000491385
Os05g0160300	-0.668917	0.000210271
Os05g0518600	-0.669112	0.00850913
Os09g0442600	-0.669498	0.00369964
Os11g0128300	-0.671209	0.0177809
Os07g0684100	-0.672026	0.0376256
Os12g0466200	-0.673312	0.000313075
Os08g0400300	-0.673784	0.00755695
Os12g0132000	-0.673875	0.00241862
Os04g0448300	-0.673876	0.0312728
Os09g0433800	-0.674351	0.00224492
Os04g0571300	-0.675096	0.000700302
Os07g0168900	-0.675675	0.0106859
Os03g0131100	-0.67682	0.00222701
Os09g0482100	-0.677163	1.13469e-05
Os06g0673700	-0.678505	0.000402951
Os06g0612800	-0.678512	0.000202075
Os08g0223833	-0.678777	0.0165129
Os02g0522300	-0.679839	0.000664131
Os01g0221100	-0.681854	0.0393461
Os10g0132800	-0.682496	0.0100117
Os04g0554500	-0.682796	0.00359273
Os06g0716100	-0.683248	0.00194388
Os02g0548700	-0.685575	0.00417283
Os09g0533400	-0.686516	6.64682e-07
Os05g0292800	-0.687045	0.0490428
Os03g0285300	-0.68907	0.00054116
Os05g0531200	-0.689125	0.00359273
Os08g0292600	-0.690239	0.00843463
Os11g0180000	-0.690674	0.000117435
Os06g0717100	-0.690677	0.00319235
Os01g0343300	-0.690786	0.00400293
Os07g0486500	-0.694235	0.0102992
Os03g0582000	-0.694496	0.00127971
Os08g0414700	-0.694729	9.3519e-05
Os03g0247200	-0.695156	0.00228777
Os03g0182400	-0.696439	2.31615e-05
Os11g0274700	-0.69702	0.0182014
Os02g0787300	-0.697103	0.000113677
Os03g0417700	-0.69728	2.31615e-05
Os09g0361500	-0.697628	0.0327527
Os06g0698748	-0.697928	0.000117435
Os01g0900800	-0.698472	3.4513e-05
Os09g0567500	-0.698918	0.0105051
Os03g0339900	-0.698991	2.29715e-07
Os10g0532300	-0.699635	1.61103e-05
Os11g0700500	-0.701134	7.02545e-06
Os10g0548000	-0.702716	0.0317135
Os02g0557800	-0.703282	0.000948342
Os03g0765400	-0.703512	4.46972e-05
Os03g0224700	-0.705634	0.000634275
Os01g0741900	-0.706046	0.010012
Os09g0401000	-0.706133	0.0424136
Os08g0500800	-0.707187	0.000372686
Os03g0198600	-0.707198	0.00502276
Os03g0678400	-0.708422	0.0035354
ENSRNA049471043	-0.708828	0.0457466
Os02g0150700	-0.709955	0.00014798
Os11g0474100	-0.710432	0.0261304
Os09g0394700	-0.7106	0.00693919
Os01g0834900	-0.710605	0.000950548
Os06g0594600	-0.711585	0.000968433
Os02g0574500	-0.711842	0.0397905
Os05g0196400	-0.711843	0.00233269
Os08g0214900	-0.712002	0.0499441
Os11g0222900	-0.712745	0.0142283
Os12g0228500	-0.713366	0.028759
Os11g0605100	-0.713511	0.00176789
Os06g0688100	-0.71381	3.77489e-07
Os08g0500700	-0.714322	7.5586e-06
Os08g0441500	-0.714326	4.06637e-06
Os11g0601700	-0.714584	0.00751029
Os08g0184800	-0.715634	0.00116576
Os02g0686100	-0.715734	0.00104687
Os02g0818900	-0.715751	0.000191747
Os06g0597000	-0.716097	2.09502e-05
Os02g0617800	-0.717086	0.00581136
Os04g0208200	-0.717269	0.0215669
Os03g0257600	-0.718674	0.0242793
Os02g0686700	-0.718714	0.0477907
Os03g0203700	-0.718886	0.00126783
Os04g0404900	-0.722555	0.00487126
Os02g0265200	-0.723082	0.00160491
Os06g0535200	-0.723778	0.0106817
Os03g0109900	-0.724156	1.59476e-05
Os05g0588900	-0.726436	0.0234199
Os06g0203600	-0.727588	0.00750628
Os03g0792800	-0.727695	0.0069405
Os08g0428900	-0.727999	0.00525796
Os05g0439200	-0.728402	0.00446653
Os11g0466966	-0.728633	0.00111102
Os03g0236200	-0.728887	0.0147798
Os11g0706100	-0.729373	0.00202441
Os11g0545300	-0.729403	1.36692e-06
Os10g0568200	-0.730199	0.0229773
Os11g0195800	-0.733275	0.00762286
Os08g0548400	-0.734242	0.000161277
Os04g0419550	-0.734572	4.34756e-06
Os02g0799700	-0.734678	1.39606e-05
Os03g0123800	-0.735643	0.00556424
Os01g0229600	-0.736112	0.00106632
Os02g0655200	-0.736547	0.0379588
Os03g0247900	-0.736933	0.000711631
Os07g0553900	-0.737913	7.53113e-07
Os02g0588700	-0.738081	1.84424e-08
Os01g0846300	-0.738688	0.000878685
Os03g0299600	-0.739514	6.53225e-08
Os01g0967400	-0.741196	0.0396664
Os08g0450800	-0.741519	0.00209355
Os07g0274100	-0.743068	0.0368115
Os01g0842500	-0.74397	0.00216724
Os04g0627300	-0.744079	0.0368061
Os03g0804400	-0.744764	0.000670089
Os04g0679400	-0.745005	3.31925e-07
Os04g0380300	-0.745558	0.000728153
Os04g0613900	-0.747564	0.000215271
Os01g0731800	-0.74795	0.00886578
Os01g0716800	-0.749419	0.0423349
Os07g0561300	-0.749968	0.0313651
Os05g0456900	-0.750194	0.000669721
Os03g0655400	-0.75058	0.000520433
Os01g0915000	-0.750996	3.77032e-05
Os01g0227100	-0.751661	0.0241152
Os09g0553300	-0.752094	0.000289721
Os04g0598000	-0.752645	0.000295772
Os03g0767000	-0.752696	0.00595538
Os07g0115500	-0.752797	0.0277932
Os03g0314500	-0.753204	0.00512409
Os07g0550900	-0.754426	0.0241925
Os07g0164700	-0.754998	0.0454096
Os03g0823400	-0.758475	0.000783421
Os07g0142500	-0.758499	5.22005e-05
Os07g0452500	-0.760236	1.01901e-05
Os01g0850700	-0.760666	0.00444798
Os02g0139100	-0.762223	0.000476824
Os08g0537900	-0.762967	2.76095e-05
Os04g0579200	-0.763982	0.0293495
Os09g0464000	-0.764495	8.25529e-05
Os08g0465800	-0.765604	6.32625e-05
Os03g0139200	-0.765757	4.93717e-05
Os08g0233400	-0.766079	0.0190782
Os11g0481500	-0.767359	0.011807
Os02g0753700	-0.767448	0.0243616
Os04g0388700	-0.76762	0.000226557
Os04g0459200	-0.767692	2.72963e-06
Os04g0593400	-0.770331	0.00901424
Os01g0174100	-0.770387	0.00098996
Os04g0204400	-0.774157	0.00287386
Os07g0638500	-0.774191	0.00906583
Os09g0441400	-0.77519	0.000512975
Os03g0293850	-0.775391	0.000285247
Os01g0888900	-0.775396	0.000467355
Os01g0290700	-0.778343	6.54185e-06
Os05g0312600	-0.779984	0.0120642
Os08g0157600	-0.780423	1.15392e-06
Os03g0285200	-0.780798	0.00359213
Os02g0639800	-0.781364	2.28124e-05
Os03g0387900	-0.782829	9.34788e-07
Os02g0533800	-0.783078	0.000226557
Os01g0693400	-0.783373	0.0063088
Os01g0192000	-0.784287	3.16564e-07
Os01g0281000	-0.784635	8.10636e-05
Os02g0690000	-0.785961	1.59684e-05
Os11g0152500	-0.785962	0.000840056
Os01g0170000	-0.786311	0.00389809
Os03g0858700	-0.786875	0.000181292
Os05g0524300	-0.787217	0.00153534
Os03g0111200	-0.788013	4.5441e-05
Os08g0468100	-0.79002	0.000157535
Os07g0519100	-0.790806	0.00444798
Os04g0249700	-0.791197	0.0188506
Os10g0415400	-0.791968	0.0141058
Os02g0761600	-0.792106	0.00332919
Os04g0667800	-0.792278	1.10336e-06
Os06g0203200	-0.793016	0.00507182
Os01g0652600	-0.794737	3.56042e-08
Os03g0797400	-0.796152	0.0127165
Os08g0446200	-0.796276	0.000896052
Os07g0142300	-0.796797	1.10756e-05
Os08g0560000	-0.796916	0.0410234
Os05g0495900	-0.797307	8.64308e-05
Os02g0246900	-0.799045	0.0310948
Os11g0135000	-0.800969	0.00359273
Os08g0109800	-0.800985	0.00774613
Os03g0607200	-0.801248	0.00415079
Os06g0730500	-0.801653	0.0425515
Os03g0726400	-0.802974	2.03723e-05
Os05g0458300	-0.803448	0.0203144
Os03g0227800	-0.804651	2.07683e-08
Os07g0592600	-0.806362	0.000428948
Os08g0396200	-0.807265	0.000320597
Os02g0741700	-0.808602	0.0410028
Os06g0579600	-0.80869	0.0294493
Os11g0644700	-0.810218	0.0273411
Os06g0233000	-0.811076	4.88985e-06
Os10g0130500	-0.811167	0.00696605
Os09g0484800	-0.813023	0.000114323
Os07g0587500	-0.813334	0.0181014
Os03g0823500	-0.813641	0.00216011
Os04g0592600	-0.814328	0.000270558
Os08g0498400	-0.814702	0.029163
Os01g0188900	-0.816473	0.000399407
Os05g0149000	-0.816645	0.00227306
Os03g0104000	-0.8175	0.00357256
Os01g0868600	-0.818359	0.0029298
Os05g0495300	-0.818448	4.40326e-11
Os03g0609500	-0.819913	5.56201e-07
Os05g0594700	-0.820564	0.00221165
Os07g0622000	-0.821318	2.54509e-08
Os01g0729900	-0.822112	1.86544e-07
Os05g0586200	-0.822237	1.26968e-06
Os01g0855600	-0.822396	3.63087e-06
Os09g0453100	-0.822667	0.00169279
Os02g0755600	-0.825737	0.00741199
Os08g0487100	-0.829576	0.00713386
Os04g0665600	-0.830366	1.78697e-07
Os05g0516700	-0.830549	0.0148264
Os09g0337300	-0.83096	6.63018e-06
Os04g0422300	-0.832244	0.0308078
Os06g0730200	-0.834227	0.00404302
Os01g0810300	-0.835895	0.0178352
Os10g0561400	-0.836201	2.96176e-07
Os06g0295900	-0.837354	0.00309212
Os01g0343100	-0.837665	0.0188506
Os01g0768600	-0.838168	0.0383696
Os04g0128900	-0.838279	9.91857e-07
Os01g0108600	-0.838517	0.000335718
Os03g0764600	-0.839865	2.08436e-06
Os01g0168100	-0.840494	0.00252465
Os06g0647500	-0.840672	9.44215e-09
Os04g0674000	-0.841331	7.76409e-06
Os03g0386000	-0.841543	3.59342e-05
Os06g0654900	-0.843495	0.0163201
Os07g0633200	-0.843529	0.00105996
Os02g0582800	-0.845049	0.0070626
Os01g0588900	-0.845912	0.00850913
Os11g0562100	-0.846709	0.0001242
Os05g0410200	-0.847779	2.87827e-05
Os07g0681200	-0.848838	0.0338653
Os03g0211400	-0.850056	0.0124848
Os03g0699800	-0.851981	4.3202e-05
Os01g0788200	-0.853321	0.00866668
Os10g0203000	-0.853372	3.02398e-05
Os04g0549600	-0.853447	4.98792e-09
Os06g0143700	-0.854797	0.000156693
Os02g0644700	-0.855156	0.00717058
Os12g0137700	-0.857071	0.0205371
Os04g0648900	-0.858897	4.58651e-05
Os08g0327100	-0.858953	8.1849e-06
Os05g0589400	-0.860382	0.00210744
Os01g0849000	-0.862087	0.00384927
Os07g0546400	-0.86389	0.0216057
Os10g0360100	-0.865094	0.00675124
Os04g0578300	-0.865641	0.00908013
Os02g0465900	-0.869669	1.11973e-06
Os08g0363200	-0.870031	0.040303
Os06g0648200	-0.870234	0.0224853
Os02g0753500	-0.872982	0.0385091
Os04g0186400	-0.874346	0.00111321
Os03g0374575	-0.878729	0.00302729
Os01g0723800	-0.879473	8.08869e-05
Os10g0465000	-0.88045	1.18818e-05
Os04g0540900	-0.880865	0.00332936
Os08g0460600	-0.880942	0.00010125
Os03g0667100	-0.881548	7.86434e-06
Os01g0276900	-0.882058	0.0264177
Os07g0559100	-0.882376	3.28624e-05
Os05g0214300	-0.883819	0.0293711
Os04g0482300	-0.88411	6.77042e-10
Os01g0815400	-0.886264	0.000109439
Os02g0683900	-0.888087	2.21123e-05
Os03g0395900	-0.892424	1.51905e-07
EPlOSAG00000035937	-0.892895	0.00241369
Os01g0879000	-0.893755	1.95791e-07
Os08g0519100	-0.894171	0.00310693
Os03g0252100	-0.895562	2.98983e-05
Os04g0521700	-0.89577	0.0459539
Os05g0540900	-0.895867	0.00130974
Os06g0254700	-0.898044	3.6612e-06
Os01g0705700	-0.899259	0.0141897
Os06g0207950	-0.90177	0.00515834
Os05g0510100	-0.90302	0.000234005
Os11g0160550	-0.903796	0.00575932
Os10g0497700	-0.904244	0.000134637
Os11g0703900	-0.904852	4.82243e-10
Os01g0760000	-0.90541	8.67501e-07
Os02g0681900	-0.906278	0.0480496
Os10g0499600	-0.907906	0.00820312
Os06g0129400	-0.911747	5.60223e-09
Os03g0723600	-0.912768	0.000215095
Os03g0147400	-0.91326	2.07683e-08
Os06g0268800	-0.913591	0.000228338
Os03g0628800	-0.915292	1.32525e-06
Os11g0489250	-0.917064	0.0132559
Os01g0646800	-0.917613	1.04211e-05
Os09g0555500	-0.918069	0.00102356
Os10g0485400	-0.91864	0.000878685
Os07g0603300	-0.918996	0.0228061
Os05g0565701	-0.920281	0.0122035
Os01g0748600	-0.920739	9.50046e-11
Os02g0705500	-0.920971	0.0165129
Os05g0593000	-0.922109	3.1854e-05
Os12g0582700	-0.922829	6.71211e-05
Os01g0857900	-0.924049	0.0138604
Os10g0546400	-0.924426	1.6024e-06
Os02g0668500	-0.924706	1.95207e-06
Os11g0143200	-0.92809	0.0224269
Os04g0639000	-0.928283	0.00796787
Os07g0544800	-0.928559	0.000434778
Os03g0258200	-0.93012	0.00078858
Os12g0455100	-0.93156	0.0159523
Os07g0557100	-0.931838	4.73309e-06
Os02g0141300	-0.932342	5.45007e-06
Os01g0290800	-0.934046	0.0445653
Os08g0205800	-0.934254	0.00145441
Os03g0701200	-0.934256	8.19377e-08
Os02g0610500	-0.935897	0.0266453
Os06g0538400	-0.93685	1.94716e-10
Os01g0508500	-0.93843	0.0103047
Os07g0277200	-0.939532	0.0029189
Os12g0495600	-0.941749	0.000267577
Os07g0129700	-0.944994	0.00811982
Os05g0591600	-0.94567	0.0231208
Os04g0692600	-0.946393	0.0142714
Os05g0443900	-0.946866	2.94978e-06
Os09g0397300	-0.947392	2.29715e-07
Os03g0140200	-0.94757	2.23056e-05
Os03g0316200	-0.94986	0.00259024
Os03g0265600	-0.951989	0.000399407
Os11g0210100	-0.952294	0.0435225
Os01g0839100	-0.953114	0.000353908
Os04g0439400	-0.954355	7.31587e-05
Os01g0765400	-0.9556	0.000109529
Os01g0881900	-0.957601	2.94678e-08
Os06g0696600	-0.957815	4.08522e-08
Os06g0125800	-0.958323	1.77606e-09
Os03g0123500	-0.958472	0.000162145
Os02g0520100	-0.958707	0.000275586
Os07g0142600	-0.959115	8.77806e-05
Os02g0570300	-0.960549	0.000113438
Os12g0632600	-0.960593	0.00376681
Os03g0319400	-0.967938	0.000125676
Os05g0148700	-0.968569	0.00169031
Os01g0681800	-0.970332	0.0345476
Os01g0959100	-0.970916	0.00800571
Os10g0401000	-0.971217	2.64702e-08
Os10g0103800	-0.97146	1.91416e-06
Os03g0160000	-0.972478	0.0316186
Os04g0532100	-0.972899	0.00429773
Os04g0385600	-0.973804	3.89917e-06
Os05g0454500	-0.974476	5.56201e-07
Os06g0661766	-0.976428	2.07622e-06
Os03g0161900	-0.976948	0.0098668
Os01g0822800	-0.978594	0.00107891
Os06g0694900	-0.978963	0.00310693
Os11g0618300	-0.979427	0.00799688
Os07g0602900	-0.981486	0.000224036
Os04g0521100	-0.982626	1.23692e-11
Os11g0609500	-0.983582	0.00556424
Os12g0174200	-0.983868	6.74876e-05
Os12g0478200	-0.985139	0.00105639
Os12g0106300	-0.985265	0.000372892
Os12g0556300	-0.986184	0.00329284
Os05g0458600	-0.987173	0.00206793
Os01g0247600	-0.987246	0.0058094
Os07g0448400	-0.987762	0.000111346
Os02g0179200	-0.988402	0.00693179
Os01g0138800	-0.9891	8.52475e-05
Os02g0764700	-0.989502	0.00790698
Os04g0461400	-0.993719	0.000121539
Os08g0561500	-0.994215	4.99022e-06
Os03g0718800	-0.997819	1.29695e-07
Os11g0668650	-0.998755	0.000138312
Os12g0180800	-0.999518	0.00513331
Os08g0103900	-1.00259	0.00371461
Os03g0159900	-1.00291	1.04478e-08
Os05g0582600	-1.00379	5.22005e-05
Os03g0231150	-1.00392	8.28276e-10
Os02g0669100	-1.00723	4.46867e-12
Os01g0860500	-1.00879	6.83888e-09
Os08g0535900	-1.01284	0.000215709
Os11g0116600	-1.01583	0.0135336
Os04g0586500	-1.01705	0.0062124
Os02g0758800	-1.01727	5.50083e-05
Os02g0782300	-1.01937	2.34977e-05
Os08g0293100	-1.0204	0.000372892
EPlOSAG00000025527	-1.0207	0.0241682
Os06g0236300	-1.02149	1.4398e-06
Os04g0174900	-1.02481	0.00119259
Os07g0226200	-1.02584	7.37684e-06
Os04g0301500	-1.02588	0.0370334
Os09g0565300	-1.02631	1.21042e-08
Os01g0747400	-1.02652	4.98809e-09
Os05g0497200	-1.02747	0.000441254
Os01g0102900	-1.0291	9.26442e-06
Os02g0325600	-1.02997	0.00948566
Os07g0524900	-1.0301	1.10756e-05
Os07g0685700	-1.0312	2.61638e-09
Os01g0778500	-1.0322	0.0214118
Os12g0115700	-1.03331	0.0100204
Os11g0181200	-1.03368	0.0082667
Os12g0626400	-1.03395	0.000467355
Os10g0162100	-1.03482	4.82735e-06
Os10g0135700	-1.03645	0.0341306
Os03g0132200	-1.03716	3.24508e-09
Os10g0208500	-1.0376	3.33345e-05
Os10g0177200	-1.03785	0.0271535
Os05g0163300	-1.03895	0.00109987
Os09g0346500	-1.04018	0.0317943
Os01g0840100	-1.04046	0.000931591
Os12g0549700	-1.04224	0.00241862
Os06g0166400	-1.04447	1.87432e-09
Os08g0356700	-1.046	7.76418e-07
Os01g0700900	-1.04611	0.0187656
Os07g0569100	-1.04626	1.76786e-06
Os02g0269200	-1.0464	0.00020692
Os01g0739500	-1.04794	9.70624e-08
Os06g0159900	-1.04856	0.000709415
Os01g0295700	-1.05205	0.00053889
Os03g0856500	-1.05232	8.43613e-07
Os10g0550900	-1.05233	3.25615e-06
Os09g0526600	-1.05332	2.52115e-08
Os09g0418000	-1.05496	3.68826e-06
Os08g0445700	-1.05532	0.000171617
Os01g0603300	-1.05683	9.56157e-13
Os02g0526000	-1.05892	1.30307e-05
Os02g0630300	-1.05929	0.0158936
Os02g0805100	-1.06143	0.000110479
Os09g0128400	-1.0636	1.82594e-12
Os07g0556200	-1.06467	9.26442e-06
Os05g0397300	-1.0663	1.55116e-10
Os01g0775400	-1.06631	7.12156e-06
Os05g0136200	-1.07012	0.00238726
Os06g0147300	-1.07085	0.00126567
Os11g0650500	-1.07173	0.014711
Os04g0530500	-1.07395	1.91227e-12
Os05g0356700	-1.07434	0.00417838
Os05g0223000	-1.07483	1.86375e-08
Os12g0163700	-1.07538	0.000445558
Os06g0143400	-1.07659	5.44381e-07
Os07g0545800	-1.07702	3.24202e-05
Os04g0445100	-1.07709	8.19377e-08
Os01g0941200	-1.07864	0.00744526
Os03g0109300	-1.08035	6.80712e-09
Os01g0773700	-1.08324	0.0108441
Os10g0538200	-1.0834	4.7455e-05
Os12g0181500	-1.08374	0.000315015
Os02g0684400	-1.08381	5.38171e-09
EPlOSAG00000034368	-1.08382	0.00167287
Os09g0417800	-1.08405	0.0069135
EPlOSAG00000027680	-1.0847	0.00341952
Os03g0126800	-1.0862	0.00634491
Os11g0125900	-1.08765	0.0109402
Os06g0647801	-1.08911	5.85968e-09
Os07g0606600	-1.08948	0.000113438
Os01g0672100	-1.09039	0.000211944
Os01g0239100	-1.09236	5.33754e-09
Os04g0387300	-1.09485	0.000930388
Os11g0687900	-1.09498	0.0182739
Os06g0169900	-1.09838	0.00647837
Os03g0679300	-1.09916	0.0018524
Os04g0451700	-1.10215	0.00582975
Os01g0307500	-1.10661	6.32884e-05
Os05g0439000	-1.10863	2.02263e-06
Os02g0245800	-1.11028	0.00199648
Os06g0592500	-1.11333	0.018394
Os02g0637000	-1.11366	0.00293393
Os01g0603200	-1.11581	0.000111346
Os05g0408900	-1.11699	6.31e-05
Os05g0508400	-1.11717	0.000110418
Os08g0246300	-1.11725	0.0189644
Os09g0419200	-1.12065	6.73509e-06
Os05g0314700	-1.12122	0.0176429
EPlOSAG00000039454	-1.12798	0.00353507
Os01g0859200	-1.13123	0.00328233
Os06g0142300	-1.13216	0.000124133
Os09g0403967	-1.13248	2.14308e-08
Os11g0139700	-1.13392	2.33378e-14
Os04g0521900	-1.13449	3.11011e-05
Os01g0135700	-1.13535	1.91416e-06
Os05g0531000	-1.13807	0.0141893
Os12g0147800	-1.13969	1.81205e-17
Os03g0276500	-1.1407	4.96942e-15
Os03g0183500	-1.14164	0.00037666
Os02g0629000	-1.14563	2.27507e-11
Os12g0547100	-1.1497	2.21725e-08
Os03g0822400	-1.14994	0.00209355
Os02g0227100	-1.15079	1.40739e-10
Os01g0607200	-1.15374	3.1039e-10
Os08g0189300	-1.15788	1.04132e-05
Os05g0344200	-1.15804	3.77844e-17
Os10g0453000	-1.15901	6.80712e-09
Os06g0673800	-1.15938	0.00190309
Os04g0567200	-1.16163	1.58851e-11
Os03g0268600	-1.16667	0.00479824
Os01g0392600	-1.17076	2.8269e-05
Os03g0125100	-1.17431	1.69287e-11
Os10g0463100	-1.17727	6.28381e-05
Os01g0750500	-1.1783	2.90006e-13
Os01g0600900	-1.182	0.00518178
Os01g0607000	-1.18413	0.000626552
Os06g0594400	-1.18917	9.01228e-10
Os01g0821300	-1.19736	0.000228187
Os08g0158600	-1.20243	2.43389e-09
Os01g0783200	-1.2045	1.11623e-08
Os03g0261100	-1.20526	9.67993e-06
Os12g0510200	-1.20755	4.11578e-08
Os01g0860601	-1.20838	1.39178e-19
Os07g0637000	-1.20894	1.69287e-11
Os08g0431700	-1.20976	3.59004e-06
Os02g0696700	-1.2099	1.17923e-08
Os05g0407100	-1.21172	0.00930362
Os07g0581700	-1.21276	6.85024e-05
Os09g0417600	-1.21339	0.00183665
Os07g0635500	-1.21909	5.00695e-08
Os06g0147600	-1.22014	0.00371133
Os01g0860800	-1.22527	5.83446e-15
Os08g0202300	-1.22736	2.02652e-09
Os03g0266300	-1.22791	7.37029e-10
Os07g0677600	-1.22978	2.44256e-05
Os03g0671800	-1.23017	0.00548936
Os06g0295000	-1.23143	0.00105004
Os08g0540400	-1.24037	0.00732886
Os01g0309800	-1.24673	2.22384e-05
Os09g0484900	-1.25118	3.20426e-12
Os04g0412300	-1.25387	0.00130974
Os03g0290300	-1.25419	7.76409e-06
Os01g0139900	-1.25943	0.000802511
Os04g0638300	-1.26339	9.44119e-05
Os10g0467000	-1.26764	1.63339e-09
Os09g0414600	-1.27222	0.000372892
Os06g0147100	-1.27231	4.49093e-09
Os01g0717000	-1.27351	3.20426e-12
Os01g0812200	-1.27363	1.90726e-08
Os05g0478700	-1.28545	4.58651e-05
Os08g0196700	-1.29187	1.45638e-07
Os05g0566400	-1.29481	8.74519e-11
Os05g0500200	-1.30101	1.97138e-07
Os01g0783700	-1.30885	0.000306642
Os04g0609300	-1.30905	2.16628e-05
Os02g0584200	-1.31164	1.10542e-09
Os12g0551200	-1.31716	2.80905e-08
Os01g0817650	-1.31942	2.09929e-05
Os04g0649000	-1.32673	0.0035807
Os02g0758000	-1.32872	9.08262e-05
Os07g0591700	-1.34726	1.72099e-11
Os03g0241900	-1.34942	2.89261e-09
Os08g0356800	-1.35212	2.1778e-12
Os03g0122300	-1.35621	5.95264e-07
Os01g0975900	-1.35688	8.3949e-15
Os11g0444900	-1.36766	5.4479e-11
Os08g0547300	-1.36961	3.24202e-05
Os03g0793900	-1.37591	0.00147891
Os04g0441800	-1.38515	2.45026e-14
Os01g0719100	-1.38569	1.91536e-13
Os11g0444700	-1.39364	2.02652e-09
Os10g0349300	-1.39654	0.00182662
Os04g0244800	-1.40182	1.60388e-12
Os05g0421600	-1.4047	0.000245686
Os04g0497000	-1.40771	3.11441e-06
Os10g0466800	-1.41844	1.43128e-13
Os07g0578333	-1.42283	1.19349e-05
Os10g0565200	-1.42472	0.000484317
Os12g0592900	-1.44534	5.96096e-10
Os03g0287100	-1.45323	6.58461e-06
Os01g0892800	-1.46606	0.000180711
Os05g0563900	-1.46923	2.77196e-14
Os04g0585000	-1.47467	1.40909e-14
Os04g0583200	-1.48242	8.85947e-22
Os02g0326100	-1.48411	0.00015858
Os05g0573300	-1.48489	1.829e-24
Os05g0449200	-1.50444	0.000468078
Os09g0557500	-1.50458	9.05983e-10
Os03g0187400	-1.50611	7.25484e-10
Os12g0291100	-1.52299	0.00054116
Os12g0242500	-1.57242	8.57874e-05
Os03g0100200	-1.58323	3.83504e-06
Os06g0216300	-1.59282	4.08522e-08
Os01g0183300	-1.59475	2.49817e-11
Os02g0622500	-1.61063	4.67303e-05
Os02g0790500	-1.61721	8.77351e-24
Os05g0460000	-1.65293	7.37366e-09
Os02g0527300	-1.65852	3.92529e-06
Os05g0568600	-1.66913	3.27656e-09
Os09g0491756	-1.69238	1.80214e-16
Os08g0248100	-1.73132	1.22034e-06
Os08g0364900	-1.73279	5.07214e-13
Os09g0518000	-1.74503	4.22364e-05
Os05g0105800	-1.74597	3.11549e-06
Os09g0378700	-1.74768	2.69499e-06
Os03g0318400	-1.74839	3.02351e-13
Os02g0676800	-1.75215	3.2092e-06
Os04g0673300	-1.78363	1.07807e-15
Os04g0541700	-1.82867	1.80925e-07
Os10g0542400	-1.82901	4.6101e-14
Os02g0775300	-1.87591	6.83888e-09
Os01g0555100	-1.89664	5.39169e-06
Os11g0143300	-1.92648	5.87786e-22
Os06g0201500	-1.96751	3.9875e-07
Os03g0273200	-1.98988	8.00452e-10
Os07g0154100	-1.99512	7.04872e-09
Os03g0145900	-1.99582	5.2229e-12
Os12g0139400	-1.99992	5.4436e-22
Os01g0316600	-2.04524	1.68494e-10
Os05g0442400	-2.05021	2.46734e-10
Os09g0425200	-2.22635	1.98734e-15
Os02g0649300	-2.22976	5.59832e-13
Os10g0335000	-2.25684	5.3497e-18
Os01g0968800	-2.26345	1.12603e-08
Os02g0733900	-2.36663	1.1177e-15
Os01g0863300	-2.41547	5.39658e-39
Os09g0455300	-2.52981	2.7334e-35
Os03g0797300	-2.56192	5.57157e-34
Os05g0583050	-3.00724	1.51517e-17

## Sheet: DHA20+nema-V-control
				Table S7. (f) Differentially expressed genes (DEGs) in rice root systems from 20mM DHA treated+nematode infected plants analysed 3 days post infection in comparision with mock treated control plants.
				Gene ID	log2FoldChange	padj
				Os07g0127600	4.21041	3.86e-110
				Os11g0592200	3.44001	1.76e-40
				Os01g0940700	3.43414	9.05e-44
				Os03g0800200	3.09698	1.05e-32
				Os04g0178300	2.84434	2.44e-34
				Os01g0963000	2.712	1.19e-31
				Os01g0155800	2.44227	3.55e-25
				Os09g0272600	2.25956	4.87e-30
				Os08g0120600	2.25871	4.6e-15
				Os12g0114800	2.2336	9.52e-20
				Os04g0404400	2.18812	1.05e-32
				Os06g0168700	2.1772	1.08e-13
				Os04g0180400	2.06897	6.63e-12
				Os11g0115100	2.0583	2.06e-18
				Os07g0677200	2.04225	1.24e-32
				Os06g0546500	2.0361	1.28e-19
				Os10g0416500	1.93512	3.13e-12
				Os06g0264500	1.89679	2.09e-13
				Os03g0103300	1.87953	1.76e-40
				Os01g0348900	1.83073	1.66e-09
				Os04g0617900	1.79096	4.67e-09
				Os07g0684000	1.786	1.77e-10
				Os03g0661600	1.78497	3.73e-13
				Os05g0405000	1.75204	2.55e-22
				Os06g0133600	1.75075	3.03e-13
				Os06g0591200	1.72557	7.55e-09
				Os01g0947000	1.69506	4.25e-08
				Os04g0179200	1.6697	3.78e-11
				Os09g0399800	1.64061	4.16e-24
				Os03g0186900	1.63965	8.35e-31
				Os07g0129300	1.62192	1.9e-07
				Os08g0189600	1.6146	1.89e-13
				Os06g0726100	1.6113	1.18e-09
				Os03g0822000	1.60046	1.7e-17
				Os06g0591400	1.56109	2.36e-07
				Os05g0217700	1.55738	9.75e-07
				Os11g0702100	1.55421	9.74e-14
				Os12g0170800	1.54831	2.01e-08
				Os06g0125200	1.54034	6.22e-07
				Os10g0530900	1.53384	3.2e-14
				Os04g0104900	1.52279	2.1e-06
				Os01g0713200	1.52018	2.72e-12
				Os02g0582900	1.50787	9.92e-19
				Os01g0940800	1.45388	6.93e-22
				Os06g0569500	1.44871	6.77e-06
				Os01g0910900	1.43996	9.02e-06
				Os11g0514500	1.43829	5.37e-06
				Os07g0539900	1.42632	1.18e-14
				Os04g0121800	1.41676	4.3e-08
				Os10g0439800	1.4048	1.04e-05
				Os11g0679700	1.39365	1.71e-05
				Os10g0419400	1.38831	3.68e-06
				Os06g0586000	1.38596	5.61e-08
				Os10g0451700	1.38498	1.38e-05
				Os08g0189500	1.38489	7.75e-06
				Os01g0196300	1.38207	2.4e-05
				Os06g0566300	1.37571	1.05e-12
				Os03g0184100	1.36744	1.91e-06
				Os11g0581700	1.36669	4.09e-06
				Os01g0714800	1.36605	1.74e-05
				Os07g0129200	1.36169	1.71e-14
				Os10g0509800	1.35346	2.8e-05
				Os04g0178400	1.35306	1.4e-05
				Os07g0509800	1.34664	2.51e-17
				Os10g0452300	1.34069	3.82e-07
				Os08g0331800	1.33773	9.58e-06
				Os02g0749700	1.33119	3.25e-05
				Os07g0417200	1.29861	9.22e-05
				Os03g0235000	1.27828	2.02e-16
				Os12g0555200	1.27492	8.49e-05
				Os01g0369700	1.27273	4.23e-08
				Os07g0190000	1.2708	0.000169068
				Os11g0591800	1.26133	4.23e-12
				Os04g0516200	1.26024	6.04e-05
				Os01g0878400	1.24925	7.17e-05
				Os03g0277700	1.24868	9.67e-10
				Os08g0518800	1.2451	0.000157789
				Os09g0472900	1.24039	0.000101661
				Os08g0509100	1.23112	0.000267395
				Os03g0225900	1.22796	6.04e-05
				Os04g0651000	1.22743	0.000132659
				Os10g0108700	1.22735	0.000295981
				Os03g0170900	1.21665	4.91e-06
				Os06g0493100	1.21573	1.27e-09
				Os12g0555000	1.21401	0.000169981
				Os03g0196400	1.20457	0.000153744
				Os02g0241100	1.19895	2.8e-05
				Os09g0555150	1.19189	0.000516273
				Os04g0350100	1.18628	4.09e-06
				Os11g0458100	1.17399	0.000752919
				Os04g0586000	1.1655	1.83e-12
				Os02g0570400	1.16225	0.000487701
				Os11g0112200	1.15625	4.34e-05
				Os12g0628600	1.14196	0.000306803
				Os10g0191300	1.12548	8.27e-09
				Os11g0210300	1.11082	2.46e-10
				Os02g0115700	1.10434	2.36e-09
				Os04g0316200	1.09369	2.93e-06
				Os07g0677100	1.09224	0.00216362
				Os11g0592000	1.09109	0.00192411
				Os03g0102700	1.09054	5.03e-06
				Os02g0571900	1.08246	0.000634458
				Os02g0129800	1.07986	6.95e-05
				Os06g0549900	1.0794	0.00194418
				Os06g0675900	1.07817	0.00258598
				Os10g0113000	1.05384	0.000246835
				Os07g0127500	1.04837	0.00198494
				Os06g0643500	1.04572	3.65e-11
				Os04g0659300	1.04488	0.0041332
				Os03g0830500	1.04175	7.05e-06
				Os01g0595600	1.0406	0.00148959
				Os08g0477100	1.03208	0.00481678
				Os01g0327100	1.02969	0.00401423
				Os01g0668901	1.02567	0.00173044
				Os07g0643800	1.02563	0.00328337
				Os07g0539100	1.02369	1.2e-07
				Os02g0802500	1.01974	2.67e-08
				Os06g0521500	1.01865	0.00133496
				Os02g0569900	1.01673	0.00276299
				Os11g0307300	1.01181	0.000172577
				Os11g0210500	1.01178	3.23e-10
				Os03g0663500	1.0112	0.00373351
				Os10g0535800	1.00674	0.000823673
				Os03g0610800	1.00268	0.000622125
				Os12g0555500	0.996541	0.00162693
				Os06g0724800	0.992438	7.71e-07
				Os12g0218800	0.982723	0.00151062
				Os01g0928200	0.97911	0.00748593
				Os10g0569400	0.978236	2.01e-08
				Os10g0409400	0.97505	0.00223563
				Os01g0106400	0.971774	1.74e-05
				Os09g0412400	0.963776	9.99e-05
				Os08g0538200	0.960572	0.00501045
				Os07g0127700	0.957883	5.47e-06
				Os10g0450900	0.951612	7.25e-06
				Os06g0567900	0.95157	0.00649542
				Os09g0478300	0.947395	0.00725957
				Os03g0571900	0.947079	0.0118971
				Os07g0410300	0.942523	0.00939419
				Os02g0236600	0.941598	2.89e-05
				Os08g0114300	0.940884	1.26e-06
				Os01g0644000	0.940485	0.00388461
				Os08g0189900	0.938118	0.000255723
				Os03g0300400	0.935027	1.81e-06
				Os11g0608300	0.932115	0.0111826
				Os06g0215600	0.930573	7.75e-07
				Os06g0522300	0.92984	0.0147953
				Os06g0215900	0.928417	8.49e-05
				Os07g0639000	0.928055	4.63e-05
				Os07g0660100	0.923995	0.00784334
				Os06g0726200	0.917139	2.09e-06
				Os12g0145100	0.91161	1.47e-06
				Os01g0802700	0.907571	0.0147367
				Os11g0306400	0.907106	0.0155955
				Os06g0605900	0.905268	2.64e-05
				Os11g0147800	0.905047	4.36e-10
				Os11g0213000	0.900972	0.00662828
				Os03g0310000	0.897377	0.0204128
				Os04g0667400	0.892179	0.00388091
				Os09g0362800	0.875089	6.5e-07
				Os05g0104150	0.867412	0.00573561
				Os01g0880800	0.866731	0.000837087
				Os12g0197100	0.864324	0.00897195
				Os10g0376900	0.863673	0.0152315
				Os07g0638100	0.862505	0.000295176
				Os07g0217600	0.859201	0.0324401
				Os07g0625400	0.858301	0.0272528
				Os06g0547400	0.857953	1.32e-05
				Os01g0124650	0.85772	0.00159906
				Os05g0331200	0.854359	0.0257586
				Os12g0516200	0.852352	0.0022873
				Os03g0259100	0.84806	1.83e-07
				Os10g0447900	0.847077	0.00983286
				Os11g0130400	0.845944	0.0137652
				Os03g0664800	0.844724	0.0350183
				Os06g0683950	0.84465	0.0117078
				Os07g0416900	0.842622	0.0367633
				Os08g0200100	0.841509	0.0374771
				Os01g0962700	0.840979	0.00401423
				Os12g0221400	0.838723	0.0118897
				Os01g0625900	0.837518	0.0165872
				Os05g0231700	0.834995	7.59e-10
				Os07g0689600	0.834694	0.000577263
				Os02g0226200	0.834416	0.0407248
				Os04g0561500	0.833719	7.14e-05
				Os10g0389500	0.833345	0.0344081
				Os04g0373400	0.832588	0.000332417
				Os11g0437600	0.832418	0.0419742
				Os02g0723200	0.830783	0.0308477
				Os12g0569300	0.83045	4.09e-06
				Os10g0513200	0.829733	4.8e-07
				Os11g0701800	0.827995	0.0401321
				Os03g0226200	0.817528	0.00438516
				Os07g0522500	0.813688	5.21e-05
				Os08g0331000	0.813656	5.16e-05
				Os05g0595300	0.813042	9.11e-06
				Os07g0100200	0.811701	2.2e-06
				Os08g0190100	0.811136	0.0384958
				Os07g0556000	0.807938	0.0182661
				Os06g0529900	0.807819	0.0042037
				Os03g0221500	0.807597	0.000200154
				Os01g0848200	0.802167	0.00710111
				Os12g0572500	0.802085	0.0271515
				Os10g0101200	0.799091	0.00177893
				Os04g0474800	0.797596	0.000136221
				Os12g0629700	0.797322	0.00230285
				Os02g0755900	0.797062	0.00201736
				Os07g0529600	0.796093	8.69e-07
				Os10g0452100	0.795619	0.00302992
				Os05g0552200	0.794817	0.0289634
				Os07g0608200	0.79034	0.0224672
				Os06g0697000	0.788142	0.00227336
				Os03g0393700	0.782817	4.88e-05
				Os07g0619200	0.782602	4.09e-06
				Os10g0470700	0.78254	0.019638
				Os05g0399300	0.778684	0.000154124
				Os11g0523110	0.778396	0.00677295
				Os10g0558700	0.777829	0.0178131
				Os01g0124200	0.774	5.11e-06
				Os01g0510200	0.771872	0.009482
				Os04g0656800	0.77148	0.000964038
				Os08g0189700	0.771	0.048785
				Os03g0341000	0.767295	0.0167192
				Os01g0946700	0.762918	0.00939419
				Os03g0860100	0.762445	0.0247548
				Os07g0480800	0.761643	0.000373192
				Os01g0223900	0.760232	0.0278465
				Os04g0578000	0.753401	0.048785
				Os05g0360400	0.745257	0.00164897
				Os12g0194900	0.742618	0.000670375
				Os02g0753000	0.740458	0.0475726
				Os12g0539750	0.731254	0.00539689
				Os02g0224800	0.730505	0.00433617
				Os01g0185500	0.727948	0.0414379
				Os09g0247600	0.727063	0.0469323
				Os07g0232800	0.726845	0.0104924
				Os06g0651000	0.72524	0.0329712
				Os01g0729100	0.724111	0.00404528
				Os08g0420600	0.720711	0.0256018
				Os06g0711900	0.720005	0.00116359
				Os01g0542700	0.719807	0.0230897
				Os12g0268000	0.718412	0.00662607
				Os08g0380100	0.715378	0.0272528
				Os01g0180000	0.710533	0.000185766
				Os01g0746700	0.707747	0.000112154
				Os02g0203700	0.699518	3.55e-06
				Os09g0483400	0.697228	0.02723
				Os12g0568900	0.696337	0.000119709
				Os03g0111400	0.69609	0.0227778
				Os10g0516400	0.687489	0.00720496
				Os07g0553700	0.677932	0.000674766
				Os08g0357300	0.676485	0.00211354
				Os01g0839900	0.676157	0.00145318
				Os03g0738600	0.674007	0.00448852
				Os05g0142400	0.668895	0.00256552
				Os10g0109600	0.667498	1.98e-05
				Os04g0640700	0.664413	0.00365728
				Os01g0963600	0.663283	0.034506
				Os02g0761200	0.66299	0.00597077
				Os08g0207500	0.661754	0.0020384
				Os05g0503300	0.66161	3.06e-05
				Os01g0611000	0.660688	0.00100895
				Os05g0347400	0.656908	0.00471499
				Os03g0388900	0.65351	0.00474564
				Os11g0479000	0.653351	0.0226936
				Os12g0160400	0.651739	0.00355546
				Os01g0593200	0.650019	0.0337631
				Os08g0269500	0.64539	0.00739801
				Os11g0105400	0.643745	0.00398652
				Os09g0486700	0.643528	0.0294896
				Os11g0246900	0.643438	0.00276481
				Os05g0152201	0.64248	0.00506644
				Os05g0187100	0.641883	0.0139527
				Os08g0384500	0.638793	0.0114686
				Os04g0650800	0.638515	0.00030152
				Os08g0560300	0.633522	0.0171671
				Os12g0175500	0.630417	0.0195966
				Os06g0633100	0.629425	0.0319477
				Os10g0552300	0.629059	0.0328574
				Os02g0319300	0.628555	0.00011451
				Os01g0698000	0.627696	0.00896495
				Os03g0665200	0.627142	0.0133431
				Os03g0761500	0.626384	0.00183053
				Os06g0503100	0.625579	0.040356
				Os12g0548700	0.625544	0.0139244
				Os10g0560000	0.622937	0.0354725
				Os12g0566000	0.622057	6.94e-05
				Os03g0708000	0.621425	0.00388461
				Os03g0157900	0.620819	0.000980061
				Os10g0190900	0.617785	0.0039729
				Os04g0586200	0.616412	0.0048567
				Os04g0418800	0.614755	5.06e-06
				Os05g0324700	0.614191	0.0240045
				Os03g0233900	0.612827	0.0339584
				Os01g0276200	0.612026	0.0302942
				Os08g0538600	0.609869	0.0149072
				Os10g0341700	0.609651	0.0270333
				Os01g0787600	0.609025	0.00250566
				Os01g0195000	0.608981	0.012111
				Os01g0271700	0.608865	0.000817461
				Os02g0532500	0.607664	0.00939419
				Os06g0561000	0.60596	0.0005726
				Os03g0130300	0.600025	0.00444394
				Os11g0621000	0.597263	0.00482105
				Os03g0579300	0.596747	0.00729842
				Os05g0419500	0.593695	0.0179888
				Os01g0171000	0.593148	0.0031824
				Os09g0397100	0.591656	0.0430456
				Os06g0133800	0.59158	0.000668193
				Os11g0596250	0.590653	0.00555129
				Os12g0227400	0.589002	0.043023
				Os01g0588200	0.588981	0.0037179
				Os01g0621900	0.588413	0.00740958
				Os02g0192500	0.584251	0.00704953
				Os10g0547500	0.583866	0.000195113
				Os11g0428800	0.583648	8.02e-05
				Os10g0376200	0.582245	0.0316257
				Os06g0106800	0.582105	0.000418287
				Os12g0607000	0.58089	0.00896495
				Os04g0495400	0.580807	0.00369984
				Os04g0574200	0.580707	0.0350183
				Os06g0554600	0.579997	0.00120745
				Os10g0577500	0.577631	0.0480031
				Os06g0653100	0.577262	0.0145624
				Os01g0358100	0.576625	0.000239067
				Os03g0293500	0.574667	0.00167202
				Os07g0499300	0.574589	0.0180968
				Os04g0499300	0.57411	0.000989162
				Os01g0799500	0.573083	0.00251064
				Os07g0119400	0.572474	0.000418287
				Os01g0598600	0.571707	0.00328337
				Os03g0188900	0.569498	0.0171967
				Os05g0168800	0.567764	0.0292905
				Os07g0475800	0.566383	0.0122059
				Os04g0546300	0.565197	0.0235439
				Os01g0830700	0.565	0.00433617
				Os03g0757000	0.56203	0.02895
				Os05g0583400	0.560484	0.0223374
				Os10g0555600	0.560273	0.00930104
				Os05g0112800	0.560102	0.0246677
				Os05g0298200	0.559607	0.0221411
				Os06g0115700	0.559018	0.011417
				Os06g0534200	0.558361	0.0151405
				Os03g0264400	0.556864	0.00698394
				Os12g0541700	0.556698	0.00766789
				Os04g0650700	0.555342	0.00658197
				Os07g0601100	0.554887	0.00122654
				Os10g0370500	0.554789	0.0364629
				Os01g0756600	0.551897	0.0025202
				Os01g0195200	0.551702	0.022665
				Os08g0480000	0.54934	0.0461482
				Os02g0285300	0.548857	0.0445917
				Os03g0277600	0.548729	0.0147508
				Os01g0948200	0.545831	0.0470404
				Os03g0746700	0.542454	0.0344081
				Os10g0406300	0.539577	0.0083486
				Os01g0140100	0.53637	0.00705261
				Os02g0174800	0.536022	0.00896495
				Os07g0182100	0.533866	0.0472455
				Os03g0401300	0.52972	0.0019354
				Os08g0124000	0.526508	0.0499881
				Os07g0664200	0.525652	0.0160396
				Os08g0113000	0.520984	0.00466024
				Os09g0437500	0.516753	0.0377897
				Os10g0498900	0.516403	0.0297559
				Os03g0602300	0.512841	0.0313796
				Os03g0296400	0.512168	0.00471499
				Os10g0555900	0.511804	0.0308477
				Os08g0192800	0.509868	0.0401635
				Os06g0480000	0.509487	0.048108
				Os01g0287600	0.507305	0.048631
				Os07g0674500	0.506707	0.00945868
				Os05g0213900	0.503513	0.0083486
				Os01g0916600	0.499868	0.000223089
				Os03g0135100	0.499278	0.0192062
				Os02g0699600	0.499237	0.00240007
				Os11g0239500	0.497788	0.0324401
				Os02g0121300	0.495616	0.0144712
				Os08g0155400	0.493295	0.0229609
				Os01g0375000	0.493234	0.0224672
				Os09g0434500	0.491514	0.0335159
				Os04g0636800	0.490586	0.00211128
				Os04g0142400	0.486143	0.0478013
				Os01g0235400	0.484337	0.0246228
				Os07g0185900	0.481943	0.00640283
				Os08g0261100	0.480907	0.00930104
				Os01g0563000	0.475137	0.0405417
				Os05g0103400	0.474015	0.032927
				Os02g0813500	0.473775	0.00582274
				Os09g0133600	0.473598	0.0182142
				Os05g0451300	0.472145	0.010937
				Os03g0760700	0.471755	0.0161831
				Os03g0559700	0.470727	0.0285245
				Os08g0126300	0.468705	0.00181731
				Os04g0691500	0.468384	0.0412205
				Os08g0192900	0.465878	0.0012991
				Os10g0390500	0.463338	0.0174781
				Os11g0455500	0.462643	0.0362202
				Os06g0111500	0.45886	0.0147591
				Os03g0182800	0.456165	0.0401056
				Os06g0686600	0.455878	0.0328852
				Os04g0577200	0.455373	0.0163195
				Os03g0735100	0.454818	0.0313796
				Os10g0545200	0.450241	0.0298957
				Os01g0152300	0.44169	0.0190792
				Os07g0683900	0.441499	0.0185235
				Os01g0962600	0.438015	0.00588069
				Os06g0143100	0.43764	0.032927
				Os01g0238600	0.433916	0.0187612
				Os03g0619875	0.429407	0.00677655
				Os03g0749300	0.428632	0.0211156
				Os10g0556100	0.422937	0.0384651
				Os01g0926300	0.421513	0.0418074
				Os10g0411700	0.419041	0.0143461
				Os06g0319700	0.417728	0.0298828
				Os03g0440900	0.414759	0.0360343
				Os08g0135900	0.411108	0.0396897
				Os02g0489400	0.405774	0.0155691
				Os01g0131600	0.397229	0.040056
				Os04g0496300	0.393387	0.0431673
				Os10g0371000	0.390814	0.0308477
				Os03g0183000	0.387574	0.0100663
				Os12g0406200	0.380735	0.0202526
				Os01g0803300	0.380571	0.0466047
				Os01g0840700	0.357028	0.0439749
				Os11g0199200	0.348153	0.0484665
				Os06g0688100	-0.327573	0.0482099
				Os02g0131100	-0.343594	0.0346057
				Os04g0670200	-0.349352	0.0435926
				Os02g0626400	-0.360577	0.0477801
				Os02g0601800	-0.366242	0.0469323
				Os08g0500700	-0.388085	0.0266634
				Os02g0617800	-0.388709	0.0428746
				Os03g0847600	-0.393396	0.03882
				Os08g0408500	-0.397285	0.0133431
				Os12g0263800	-0.398266	0.0475726
				Os06g0275700	-0.3988	0.0472303
				Os01g0944200	-0.400237	0.0403165
				Os02g0610600	-0.405952	0.00432517
				Os04g0233400	-0.409155	0.0360343
				Os01g0256500	-0.41032	0.0263946
				Os01g0866800	-0.410502	0.0148305
				Os10g0462600	-0.410824	0.0217561
				Os07g0661400	-0.412225	0.0159173
				Os03g0284100	-0.419447	0.00501045
				Os03g0609500	-0.421346	0.0367633
				Os07g0446100	-0.422074	0.0139244
				Os03g0791800	-0.422299	0.00373914
				Os02g0250400	-0.424432	0.0285572
				Os01g0748900	-0.426295	0.0203045
				Os06g0184300	-0.427402	0.0138465
				Os02g0473200	-0.434373	0.0475628
				Os07g0448100	-0.434438	0.048108
				Os09g0482100	-0.438582	0.00415466
				Os05g0119200	-0.438799	0.0366766
				Os09g0447300	-0.438887	0.0482099
				Os03g0438100	-0.439191	0.0267895
				Os01g0212400	-0.444659	0.0133728
				Os03g0109900	-0.445493	0.0351229
				Os01g0681600	-0.449416	0.0217561
				Os06g0612800	-0.450886	0.0119061
				Os01g0284500	-0.450995	0.00302992
				Os09g0514400	-0.452689	0.0191216
				Os11g0502700	-0.4541	0.0482099
				Os04g0647800	-0.454767	0.0195249
				Os05g0176700	-0.457043	0.00967284
				Os07g0672500	-0.459045	0.0248488
				Os11g0629400	-0.460196	0.0289943
				Os03g0203200	-0.462048	0.0138091
				Os01g0975300	-0.462067	0.0275483
				Os12g0466200	-0.462375	0.0475896
				Os04g0468600	-0.46335	0.0136466
				Os05g0160300	-0.463771	0.00219693
				Os03g0125800	-0.464111	0.0165716
				Os01g0513100	-0.464193	0.0475726
				Os11g0700500	-0.464198	0.00693347
				Os04g0660100	-0.465879	0.023339
				Os07g0452500	-0.467191	0.0313796
				Os08g0198700	-0.467986	0.0106732
				Os08g0157600	-0.471031	0.0130394
				Os03g0339900	-0.472872	0.0251338
				Os04g0549600	-0.474493	0.00135905
				Os12g0571100	-0.47488	0.0105684
				Os03g0111200	-0.474888	0.0308477
				Os06g0597000	-0.477257	0.0278465
				Os10g0453900	-0.477597	0.00307657
				Os01g0823900	-0.479243	0.0179287
				Os02g0810400	-0.480259	0.0159905
				Os01g0739200	-0.484232	0.0249745
				Os02g0150700	-0.48437	0.0292516
				Os01g0833400	-0.484877	0.037041
				Os03g0254900	-0.489658	0.00896065
				Os11g0605500	-0.493263	0.0272572
				Os03g0586700	-0.493327	0.0395554
				Os03g0726500	-0.495257	0.031744
				Os07g0694000	-0.495608	0.00624709
				Os11g0703900	-0.495971	0.000181889
				Os03g0850900	-0.496825	0.0197758
				Os08g0206400	-0.497092	0.0373158
				Os01g0194600	-0.497647	0.0445917
				Os01g0192000	-0.498229	0.0455492
				Os06g0254700	-0.498745	0.0310905
				Os01g0110200	-0.499165	0.0311078
				Os03g0401100	-0.499312	0.0142846
				Os01g0311800	-0.499475	0.0418976
				Os01g0709500	-0.501108	0.00722827
				Os04g0491700	-0.50336	0.0107305
				Os06g0561200	-0.504359	0.0180029
				Os01g0755700	-0.504773	0.00680896
				Os01g0112500	-0.506479	0.0197367
				Os02g0799700	-0.507695	0.0268571
				Os12g0111600	-0.508926	0.018667
				Os01g0652600	-0.514747	0.000204727
				Os05g0412000	-0.521704	0.0213164
				Os06g0347100	-0.522098	0.00229921
				Os07g0591700	-0.523492	0.00732487
				Os05g0486100	-0.525436	0.014329
				Os03g0227800	-0.526906	7.86e-05
				Os10g0444700	-0.530259	0.0129931
				Os06g0698748	-0.530797	0.0247548
				Os04g0571300	-0.534322	0.0268571
				Os07g0635900	-0.534844	0.00214678
				Os12g0623500	-0.537607	0.000176605
				Os07g0176200	-0.539335	0.00219693
				Os11g0562100	-0.539658	0.0298645
				Os11g0706100	-0.5398	0.0203799
				Os11g0648100	-0.540097	0.010357
				Os03g0395900	-0.540505	0.00640283
				Os01g0834900	-0.540537	0.0309993
				Os01g0916000	-0.541045	0.00094264
				Os02g0465900	-0.541778	0.0033461
				Os03g0299600	-0.542376	0.000165026
				Os01g0566100	-0.542548	0.00510323
				Os03g0319400	-0.5446	0.0487106
				Os01g0827400	-0.546901	0.0478831
				Os01g0860601	-0.548146	0.00515946
				Os01g0192300	-0.549004	0.0157566
				Os03g0174900	-0.54997	0.0348328
				Os05g0551000	-0.550235	0.00120388
				Os02g0694300	-0.551421	0.0248488
				Os01g0747300	-0.55292	0.00677655
				Os06g0143700	-0.552988	0.0271376
				Os02g0471500	-0.553354	0.0115538
				Os06g0573600	-0.554714	0.00556193
				Os10g0501500	-0.555145	0.00229779
				Os04g0403900	-0.55544	0.00334508
				Os04g0674000	-0.55553	0.00513868
				Os10g0359500	-0.555751	0.0163321
				Os04g0628100	-0.555761	0.0031824
				Os07g0622000	-0.55591	0.00262904
				Os01g0884300	-0.557441	0.00187403
				Os10g0532300	-0.558028	0.0042037
				Os03g0726400	-0.558846	0.0146131
				Os08g0414700	-0.559615	0.0360352
				Os09g0464000	-0.560623	0.00969198
				Os01g0750100	-0.562691	0.00738525
				Os05g0322900	-0.563871	0.0268571
				Os04g0667800	-0.564504	0.000172577
				Os03g0833900	-0.564848	0.0417089
				Os01g0849000	-0.565052	0.0353291
				Os01g0299500	-0.565195	0.00108682
				Os05g0437900	-0.565629	0.00615753
				Os05g0542200	-0.566929	0.00945549
				Os03g0795900	-0.567356	0.0278856
				Os02g0620400	-0.56812	0.0213747
				Os02g0686100	-0.570486	0.00839574
				Os10g0456800	-0.570786	0.00154218
				Os10g0575000	-0.571174	0.00441401
				Os08g0537900	-0.571857	0.0298645
				Os01g0729900	-0.572956	0.00691226
				Os12g0455000	-0.573685	0.0308477
				Os12g0428000	-0.574496	0.0286626
				Os02g0539100	-0.574897	0.0308477
				Os07g0153400	-0.576449	0.00334508
				Os05g0524300	-0.577224	0.0459101
				Os11g0545300	-0.577398	0.00048417
				Os05g0437700	-0.580519	0.00925541
				Os08g0243500	-0.582928	0.00923347
				Os05g0541750	-0.583023	0.0126342
				Os05g0196400	-0.583881	0.0467621
				Os03g0237600	-0.584166	0.00111942
				Os04g0128900	-0.584501	0.00471499
				Os03g0327100	-0.584822	0.0181963
				Os03g0247200	-0.586405	0.00710111
				Os08g0465800	-0.58651	0.00691226
				Os04g0439300	-0.587671	0.0426256
				Os07g0559100	-0.589298	0.00926198
				Os04g0598000	-0.590272	0.00329138
				Os01g0885300	-0.590621	0.00245633
				Os05g0490300	-0.590943	0.00926198
				Os02g0549700	-0.591314	0.0401979
				Os01g0881900	-0.591412	0.00292221
				Os03g0147400	-0.595049	0.000205994
				Os05g0569300	-0.596434	0.0156613
				Os04g0660500	-0.597043	0.000613953
				Os01g0646800	-0.597528	0.00378638
				Os03g0775700	-0.601596	0.00800386
				Os01g0667900	-0.602059	0.0034233
				Os01g0628700	-0.603901	0.0022873
				Os06g0673700	-0.605494	0.00582274
				Os01g0815400	-0.605609	0.0127902
				Os04g0186400	-0.60695	0.0427374
				Os03g0804400	-0.607131	0.0129887
				Os07g0671400	-0.607197	0.0149026
				Os09g0544000	-0.607392	0.0375905
				Os04g0543900	-0.607959	0.00031101
				Os01g0188400	-0.60801	0.000254016
				Os04g0461400	-0.608633	0.0499502
				Os01g0623500	-0.609276	0.000336151
				Os08g0545000	-0.609299	0.0191216
				Os03g0387900	-0.610972	0.000271765
				Os01g0846300	-0.612021	0.0225573
				Os08g0516900	-0.612077	0.000255723
				Os01g0765400	-0.612964	0.0388345
				Os07g0483500	-0.613147	0.00145382
				Os08g0495800	-0.613276	0.00821077
				Os05g0553400	-0.613424	0.0111284
				Os04g0531100	-0.613777	6.97e-05
				Os08g0548400	-0.616238	0.0117343
				Os04g0540200	-0.616557	0.00398652
				Os10g0147200	-0.617688	0.0047518
				Os08g0521000	-0.61901	0.000120855
				Os09g0484800	-0.619096	0.0077137
				Os06g0233000	-0.620459	0.00956956
				Os07g0592600	-0.621121	0.0173889
				Os08g0327100	-0.624684	0.00224663
				Os02g0548700	-0.624779	0.0114686
				Os01g0900800	-0.627694	5.12e-05
				Os07g0691300	-0.629136	0.00797545
				Os11g0222900	-0.62919	0.0470602
				Os03g0198600	-0.630624	0.0191216
				Os07g0168800	-0.633527	0.000200181
				Os02g0762600	-0.634147	0.0355558
				Os01g0806200	-0.637421	0.0165984
				Os10g0537800	-0.637704	0.0157566
				Os10g0482900	-0.637713	0.00135905
				Os09g0453100	-0.637965	0.0467881
				Os10g0154700	-0.640522	0.0069882
				Os02g0141300	-0.641959	0.00606747
				Os04g0547900	-0.642108	0.0328419
				Os03g0131100	-0.643178	0.014303
				Os03g0723600	-0.643699	0.043437
				Os02g0265200	-0.644263	0.0191216
				Os07g0226200	-0.644527	0.0443298
				Os01g0229600	-0.645075	0.0167797
				Os06g0268800	-0.64534	0.0268571
				Os08g0460600	-0.645366	0.0129931
				Os03g0858700	-0.647002	0.00840714
				Os07g0606600	-0.648048	0.0389816
				Os12g0132000	-0.648831	0.0106041
				Os05g0495300	-0.649913	9.58e-06
				Os08g0561500	-0.650346	0.000353316
				Os02g0758800	-0.650517	0.014404
				Os04g0454200	-0.651077	0.0405923
				Os03g0247900	-0.651095	0.009482
				Os09g0115500	-0.651643	0.023967
				Os10g0555100	-0.652615	0.000977668
				Os08g0203201	-0.654156	0.00416946
				Os05g0410200	-0.654645	0.00366247
				Os03g0316200	-0.654959	0.0470602
				Os09g0397300	-0.655339	0.000711515
				Os01g0168100	-0.65703	0.010523
				Os01g0842500	-0.658165	0.0058559
				Os04g0665600	-0.65933	0.000145074
				Os10g0497700	-0.661461	0.00677295
				Os07g0657400	-0.662945	0.0126342
				Os04g0204400	-0.663381	0.0326546
				Os07g0553900	-0.663966	3.79e-05
				Os05g0593000	-0.664578	0.0134072
				Os08g0205800	-0.666763	0.00894076
				Os02g0177600	-0.667394	0.00160576
				Os12g0106300	-0.667946	0.048785
				Os01g0693400	-0.669398	0.00613305
				Os10g0360100	-0.669721	0.0416717
				Os03g0800000	-0.670233	0.0344081
				Os05g0495900	-0.670374	0.000516273
				Os05g0589400	-0.671377	0.0480643
				Os04g0391500	-0.671728	1.63e-05
				Os05g0148700	-0.671923	0.0452783
				Os02g0516800	-0.672295	0.0498862
				Os01g0855600	-0.673005	3.15e-05
				Os01g0879000	-0.674193	0.00433617
				Os12g0431700	-0.674405	0.000384796
				Os06g0203600	-0.675764	0.0110428
				Os10g0485400	-0.676148	0.039847
				Os08g0103000	-0.677075	0.0061403
				Os10g0561400	-0.678426	9.37e-06
				Os03g0203700	-0.680544	0.00216058
				Os10g0103700	-0.680726	8.56e-05
				Os05g0497200	-0.682395	0.0226936
				Os10g0453000	-0.682867	0.00118804
				Os08g0428900	-0.68355	0.0171671
				Os05g0445100	-0.684882	0.0111826
				Os02g0584200	-0.685081	0.0043275
				Os01g0731800	-0.686075	0.0152339
				Os03g0823500	-0.686871	0.0403165
				Os02g0180700	-0.687535	0.00429634
				Os07g0673200	-0.687596	0.00159162
				Os10g0465000	-0.687727	0.00378758
				Os08g0535900	-0.688372	0.0311274
				Os08g0441500	-0.690835	1.89e-05
				Os09g0553300	-0.692584	0.00177348
				Os12g0495600	-0.693474	0.0125651
				Os01g0239100	-0.694699	0.00159206
				Os07g0602900	-0.695401	0.0268571
				Os04g0439400	-0.695404	0.00177986
				Os03g0265600	-0.695591	0.0254449
				Os06g0203200	-0.696662	0.0339584
				Os04g0540900	-0.697522	0.00944283
				Os03g0628800	-0.698082	0.00357767
				EPlOSAG00000035937	-0.699228	0.028688
				Os03g0161400	-0.699488	0.0227778
				Os04g0662700	-0.700407	0.00444291
				Os10g0574700	-0.702931	0.00168283
				Os06g0659200	-0.703153	0.0218017
				Os05g0439200	-0.703276	0.0276074
				Os03g0386000	-0.703372	0.00157881
				Os01g0188900	-0.703377	0.00315275
				Os08g0293100	-0.705939	0.0111826
				Os03g0856500	-0.706671	0.00426301
				Os03g0123500	-0.707517	0.00693347
				Os02g0668500	-0.707797	0.0203799
				Os03g0655400	-0.708687	1.11e-06
				Os08g0202300	-0.711848	0.000485083
				Os09g0418000	-0.712613	0.00338952
				Os06g0538400	-0.713171	8.93e-06
				Os07g0545800	-0.71544	0.00366247
				Os08g0515700	-0.716927	7.58e-05
				Os01g0749400	-0.721532	0.0014374
				Os09g0337300	-0.722226	0.00619319
				Os03g0823400	-0.724882	0.000102743
				Os12g0174200	-0.725033	0.0129931
				Os01g0295700	-0.725512	0.005181
				Os04g0380300	-0.72553	0.000164956
				Os11g0291500	-0.726865	0.00704005
				Os09g0472100	-0.728365	9.13e-07
				Os04g0521100	-0.728697	1.31e-08
				Os03g0159900	-0.732295	0.00427773
				Os01g0882800	-0.732375	0.00774852
				Os06g0159900	-0.73259	0.0360343
				Os02g0269200	-0.733283	0.0191216
				Os02g0520100	-0.73448	0.0155691
				Os03g0764600	-0.73474	0.000342311
				Os09g0361500	-0.735038	0.0191356
				Os05g0397300	-0.735526	6.6e-05
				Os10g0203000	-0.736771	0.00106932
				Os07g0544800	-0.736916	0.0116464
				Os04g0554600	-0.738319	0.00523509
				Os12g0120100	-0.741271	0.0285247
				Os01g0840100	-0.741274	0.010789
				Os03g0718800	-0.743943	3.82e-07
				Os02g0570300	-0.743993	0.0133431
				Os02g0639800	-0.746774	0.00128953
				Os01g0723800	-0.750108	0.000200154
				Os03g0678400	-0.750166	0.00429442
				Os04g0592600	-0.75106	0.00357225
				Os02g0669100	-0.752142	6.46e-10
				Os05g0456900	-0.753239	0.00662828
				Os03g0372950	-0.754143	0.0482099
				Os02g0466400	-0.754181	0.0227778
				Os03g0109300	-0.75624	0.000101661
				Os01g0175100	-0.756537	0.00354032
				Os11g0139700	-0.757122	7.05e-06
				Os07g0115500	-0.758792	0.00340083
				Os12g0163700	-0.758995	0.0192631
				Os12g0181500	-0.759278	0.0168486
				Os04g0482300	-0.76091	2.86e-05
				Os02g0764700	-0.760963	0.0156613
				Os02g0758000	-0.762084	0.0499502
				Os05g0563900	-0.763424	0.000276191
				Os06g0129400	-0.764034	2.4e-05
				Os05g0223000	-0.765332	0.000463319
				Os04g0174900	-0.766552	0.0357251
				Os05g0458600	-0.767234	0.0311386
				Os01g0860500	-0.768902	1.71e-05
				Os11g0195800	-0.770261	0.00680141
				Os03g0182400	-0.773581	2.45e-05
				Os01g0952900	-0.776026	0.022665
				Os08g0189300	-0.776324	0.000288906
				Os06g0207950	-0.776743	0.0395687
				Os12g0455100	-0.779345	0.0426042
				Os10g0467000	-0.781257	0.0105436
				Os05g0565701	-0.785119	0.0459101
				Os01g0108600	-0.78527	0.000223089
				Os12g0180800	-0.786683	0.0351691
				Os04g0639000	-0.789901	0.0124068
				Os09g0394700	-0.790578	0.00388461
				Os06g0236300	-0.791567	0.000181889
				Os03g0285200	-0.79232	0.00339087
				Os06g0143400	-0.793504	0.00148085
				Os02g0526000	-0.796084	0.00570162
				Os05g0508400	-0.79685	0.0113528
				Os03g0276500	-0.798565	1.77e-06
				Os03g0582000	-0.799674	0.000153979
				Os01g0102900	-0.800673	0.00198072
				Os02g0629000	-0.801895	0.00092413
				Os05g0442400	-0.804895	0.0414012
				Os03g0598100	-0.805227	1.04e-05
				Os01g0941200	-0.805332	0.0482559
				Os07g0519100	-0.80725	0.000954054
				Os09g0533400	-0.808837	4.02e-07
				Os09g0403967	-0.809882	0.00416946
				Os04g0609300	-0.81209	0.0153229
				Os02g0245800	-0.81232	0.032927
				Os10g0109300	-0.813552	0.000457464
				Os10g0401000	-0.814625	0.000929942
				Os09g0555500	-0.815205	0.00234314
				Os01g0130900	-0.81558	0.0331913
				Os12g0510200	-0.815815	0.00119331
				Os06g0647801	-0.816439	0.000709371
				Os12g0242500	-0.817252	0.048789
				Os01g0768600	-0.818039	0.0401321
				Os09g0499000	-0.818752	0.000255723
				Os04g0385600	-0.81937	0.00160136
				Os03g0679300	-0.819525	0.0324401
				Os01g0603200	-0.820646	0.0115632
				Os01g0719100	-0.82176	1.35e-07
				Os01g0309800	-0.826345	0.0139556
				Os04g0388700	-0.829257	0.000138037
				Os10g0349300	-0.833925	0.031744
				Os01g0839100	-0.833936	0.00523509
				Os03g0402800	-0.833984	0.000155029
				Os03g0767000	-0.837965	0.000670426
				Os01g0290700	-0.841266	2.64e-07
				Os05g0500200	-0.842144	9.22e-05
				Os01g0343300	-0.844144	0.000231928
				Os09g0419200	-0.848849	0.000746112
				Os09g0565300	-0.849757	7.63e-07
				Os03g0252100	-0.84984	0.00149134
				Os03g0699800	-0.850085	5.63e-06
				Os09g0128400	-0.850093	3.81e-07
				Os01g0607000	-0.855101	0.021331
				Os12g0547100	-0.85683	0.000159471
				Os04g0567200	-0.85694	1.83e-07
				Os04g0649000	-0.859147	0.0273252
				Os01g0868600	-0.859663	0.00163536
				Os12g0478200	-0.860311	0.00165471
				Os06g0594400	-0.860852	1.62e-07
				Os06g0125800	-0.861045	1.99e-07
				Os04g0395800	-0.861228	0.00551729
				Os06g0673800	-0.861329	0.0225819
				Os04g0541700	-0.864365	0.0198065
				Os06g0730200	-0.86443	0.00471499
				Os06g0661766	-0.864577	9.88e-06
				Os01g0603300	-0.8646	9.92e-07
				EPlOSAG00000039454	-0.86468	0.0291819
				Os07g0635500	-0.865058	0.00291229
				Os02g0325600	-0.865963	0.0239463
				Os05g0478700	-0.870341	0.00977821
				Os03g0654400	-0.875509	0.00481678
				Os03g0116300	-0.882058	1.86e-06
				Os10g0162100	-0.882272	0.000267395
				Os12g0147800	-0.884615	1.26e-09
				Os03g0701200	-0.888642	1.51e-08
				Os03g0671800	-0.888945	0.0233379
				Os10g0538200	-0.889952	0.0010519
				Os08g0519100	-0.891668	0.00310749
				Os03g0125100	-0.89291	6.23e-08
				Os02g0211350	-0.893494	0.0225857
				Os08g0356700	-0.893649	0.000200154
				Os08g0196700	-0.894537	0.00119331
				Os08g0490000	-0.894604	5.63e-06
				Os01g0739500	-0.895639	1.09e-10
				Os09g0414600	-0.897702	0.0147367
				Os02g0753500	-0.898541	0.0209216
				Os01g0915000	-0.899455	9.13e-07
				Os02g0582800	-0.901568	0.00454945
				Os05g0586200	-0.903639	1.47e-05
				Os07g0578333	-0.904922	0.00944283
				Os01g0607200	-0.905333	3.89e-06
				Os05g0105800	-0.907489	0.0180713
				Os07g0557100	-0.910379	1.04e-05
				Os02g0630300	-0.91041	0.0192964
				Os06g0220500	-0.911255	7.26e-05
				Os06g0696600	-0.911402	7.41e-09
				Os02g0637000	-0.920965	0.00886608
				Os04g0606200	-0.920981	1.46e-09
				Os01g0392600	-0.921552	0.00223563
				Os07g0550900	-0.922358	0.00216058
				Os04g0627300	-0.922393	0.00700335
				Os04g0648900	-0.925624	1.91e-05
				Os01g0783200	-0.926305	4.79e-07
				Os03g0314500	-0.928876	5.21e-05
				Os01g0555100	-0.929069	0.0129931
				Os01g0615050	-0.931251	0.00366247
				Os06g0594600	-0.934081	7.42e-05
				Os05g0344200	-0.936884	1.4e-05
				Os07g0685700	-0.940758	4.74e-07
				Os01g0748600	-0.942224	3.23e-10
				Os10g0335000	-0.945617	0.000353316
				Os06g0142300	-0.948342	0.00178679
				Os04g0530500	-0.951516	7.57e-11
				Os10g0103800	-0.951576	4.56e-08
				Os01g0717000	-0.959608	2.3e-06
				Os09g0442600	-0.962264	4.67e-05
				Os04g0244800	-0.962338	1.12e-09
				Os04g0441800	-0.962558	3.88e-08
				Os03g0122300	-0.964282	0.000621391
				Os06g0147600	-0.964954	0.00999032
				Os09g0417600	-0.965727	0.00876815
				Os01g0760000	-0.972245	2.01e-07
				Os11g0618300	-0.97528	0.0010738
				Os07g0526400	-0.978967	0.00608236
				Os09g0518000	-0.98155	0.00328464
				Os11g0143300	-0.982858	3.66e-06
				Os04g0618700	-0.98368	0.00133236
				Os01g0959100	-0.986314	0.00601888
				Os02g0179200	-0.986806	0.00133681
				Os09g0378700	-0.989297	0.00629683
				Os03g0100200	-0.994624	0.00416946
				Os03g0132200	-1.00084	6.19e-07
				Os10g0546400	-1.0047	3.29e-07
				Os12g0582700	-1.00548	1.4e-05
				Os06g0166400	-1.00698	2.58e-09
				Os05g0568600	-1.00712	0.000103659
				Os07g0581700	-1.00729	0.00163977
				Os01g0747400	-1.00909	3.28e-07
				Os08g0356800	-1.00953	1.43e-05
				Os06g0147300	-1.01068	0.0031824
				Os12g0551200	-1.01321	6.88e-05
				Os03g0231150	-1.01472	6.09e-09
				Os01g0888900	-1.01499	2.64e-07
				Os03g0261100	-1.02161	0.000353316
				Os09g0484900	-1.02625	9.21e-09
				Os06g0216300	-1.03681	0.00161303
				Os04g0673300	-1.04483	1.12e-05
				Os01g0821300	-1.04985	0.00106932
				Os09g0491756	-1.05246	1.2e-06
				Os01g0138800	-1.05703	1.68e-05
				Os01g0975900	-1.06203	6.22e-18
				Os11g0168500	-1.06566	0.00329138
				Os02g0683900	-1.07334	4.92e-07
				Os11g0444900	-1.09418	5.55e-05
				Os05g0566400	-1.0974	1.45e-08
				Os02g0696700	-1.10806	1.47e-06
				Os09g0557500	-1.11629	2.58e-05
				Os05g0460000	-1.11944	5.15e-05
				Os08g0547300	-1.11981	0.000493374
				Os03g0183500	-1.12168	5.54e-06
				Os12g0592900	-1.12489	1.76e-06
				Os01g0775400	-1.12974	4.81e-07
				Os03g0287100	-1.12975	0.000342311
				Os04g0638300	-1.1414	0.000505566
				Os01g0750500	-1.15525	3.23e-10
				Os01g0817650	-1.15864	0.000229101
				Os12g0139400	-1.16181	2.02e-08
				Os01g0508500	-1.16814	0.00022065
				Os09g0417800	-1.18713	0.000433439
				Os06g0201500	-1.1954	0.000528014
				Os01g0316600	-1.19629	0.000200154
				Os07g0637000	-1.20899	1.83e-10
				Os03g0187400	-1.23425	9.13e-07
				Os10g0466800	-1.23966	4.26e-08
				Os01g0892800	-1.24447	0.000255723
				Os03g0273200	-1.24732	4.91e-06
				Os05g0449200	-1.2482	0.000222647
				Os02g0790500	-1.29599	5.51e-14
				Os01g0860800	-1.31137	2.38e-16
				Os10g0550900	-1.31594	2.09e-13
				Os08g0158600	-1.32433	2.46e-11
				Os08g0431700	-1.34326	1.64e-10
				Os04g0583200	-1.3463	9.17e-11
				Os05g0573300	-1.35169	4.98e-20
				Os05g0583050	-1.35927	2.89e-05
				Os01g0812200	-1.36949	3.3e-10
				Os07g0154100	-1.37879	3.89e-06
				Os01g0183300	-1.37894	5.7e-09
				Os04g0585000	-1.38932	6.77e-12
				Os12g0150200	-1.39492	1.18e-08
				Os09g0455300	-1.40011	2.55e-15
				Os03g0290300	-1.40107	5.16e-11
				Os08g0248100	-1.40969	1.32e-05
				Os08g0364900	-1.41401	6.5e-10
				Os01g0968800	-1.41486	1.3e-05
				Os02g0649300	-1.4383	1.51e-08
				Os10g0542400	-1.44805	5.03e-10
				Os03g0318400	-1.45549	1.01e-08
				Os02g0775300	-1.46015	1.26e-06
				EPlOSAG00000034368	-1.47602	2.17e-07
				Os09g0425200	-1.57506	1.54e-09
				Os03g0145900	-1.61121	2.77e-09
				Os02g0733900	-1.72903	5.7e-10
				Os01g0863300	-2.09937	9.89e-39

## Sheet: DHA+nema-V-control+nema
Table S7. (g) Differentially expressed genes (DEGs) in rice root systems from 20mM DHA treated+nematode infected plants analysed 3 days post infection in comparision with mock treated+nematode infected plants.
gene	log2FoldChange	padj
Os07g0591700	0.892569	2.08e-05
Os01g0719100	0.704467	0.000101161
Os02g0584200	0.610725	0.0422841
Os01g0860601	0.598855	0.0408705
Os01g0184100	0.531484	0.0487013
Os11g0703900	0.473739	0.0117095
Os04g0549600	0.44309	0.0391701
Os03g0619875	0.439503	0.00661541
Os06g0688100	0.426966	0.0391701
Os04g0606200	-0.485445	0.0485395
Os12g0227400	-0.515212	0.046664
Os04g0479200	-0.553215	0.0487013
Os09g0399800	-0.569969	0.0487013
Os04g0180400	-0.586538	0.0485395
Os08g0544400	-0.593826	0.046664
Os06g0569500	-0.6012	0.0360171
Os12g0491800	-0.601437	0.0483319
Os07g0190000	-0.606232	0.0277695
Os01g0615100	-0.62407	0.0302375
Os04g0165700	-0.631665	0.0280967
Os03g0389700	-0.643768	0.00170137
Os06g0218900	-0.64774	0.0487013
Os02g0570700	-0.647778	0.0389666
Os11g0244100	-0.659598	0.0132663
Os07g0274700	-0.673348	0.0341113
Os06g0294600	-0.683287	0.0111129
Os01g0963000	-0.69039	0.0176285
Os12g0111800	-0.697586	0.0432002
Os02g0532500	-0.730572	0.0203142
Os06g0568600	-0.730867	0.0182971
Os04g0680400	-0.733161	0.0435042
Os07g0672600	-0.735802	0.0406119
Os06g0249350	-0.736939	0.0358635
Os06g0586000	-0.743761	0.0280967
Os07g0550500	-0.754515	0.0290914
Os07g0638400	-0.755231	0.0307727
Os06g0184400	-0.757352	0.0111129
Os10g0530900	-0.758858	0.000449243
Os07g0538000	-0.759033	0.0362461
Os01g0186000	-0.762757	0.0148477
Os03g0235000	-0.765685	0.0148091
Os05g0576600	-0.774094	0.00150897
Os09g0388400	-0.775752	0.0183282
Os04g0405300	-0.778875	0.00559913
Os12g0437800	-0.781311	0.0111129
Os04g0395800	-0.783408	0.024874
Os04g0121800	-0.786474	0.0144193
Os10g0340600	-0.792659	0.00508773
Os06g0725100	-0.803425	4.01e-05
Os10g0392400	-0.816313	0.00353269
Os02g0603800	-0.818466	0.0136717
Os03g0351700	-0.823068	0.00446317
Os05g0228000	-0.825341	0.00262575
Os11g0684000	-0.829113	0.00917505
Os11g0475000	-0.836432	0.00198229
Os05g0134400	-0.845414	0.00163691
Os03g0795300	-0.847321	0.00288842
Os01g0947000	-0.855238	0.000565696
Os01g0615050	-0.871214	0.00507752
Os01g0816100	-0.88086	0.000408077
Os06g0637400	-0.881307	0.00091181
Os07g0597200	-0.889297	0.00225609
Os01g0201100	-0.891938	0.00340041
Os01g0196300	-0.892337	0.00225609
Os09g0127300	-0.90029	0.00128762
Os01g0106900	-0.907459	0.00236558
Os02g0327500	-0.911375	3.17e-05
Os08g0470200	-0.92381	0.000145512
Os03g0860100	-0.932212	0.000422684
Os04g0616600	-0.932853	0.000324614
Os06g0522300	-0.951521	0.000991167
Os02g0649800	-0.979371	0.000542262
Os01g0124100	-0.9818	0.0004666
Os05g0149400	-0.987176	2.08e-05
Os02g0569400	-0.9981	0.000408077
Os11g0642400	-0.998364	2.59e-05
Os12g0635400	-1.01822	0.000104766
Os10g0393800	-1.04904	6.36e-06
Os01g0389700	-1.07552	2.57e-05
Os08g0384500	-1.07903	1.45e-07
Os01g0954000	-1.08787	4.22e-05
Os03g0830400	-1.09095	4.01e-08
Os06g0726100	-1.09995	9.29e-06
Os01g0609300	-1.12102	2.83e-06
Os01g0141000	-1.12869	2.07e-05
Os08g0509100	-1.13393	1.73e-05
Os10g0379100	-1.18012	2.83e-06
Os01g0714800	-1.19012	9.41e-07
Os08g0508800	-1.23906	2.83e-07
Os09g0507300	-1.28283	4.06e-08
Os11g0643100	-1.28856	4.06e-08
Os06g0521500	-1.3753	1.96e-08
Os03g0225900	-1.42759	4.13e-09
Os02g0749700	-1.69695	2.1e-13
Os03g0830500	-1.87115	7.4e-18
